# Supplementary material for: Neuromonitoring practices for neonates with congenital heart disease: a scoping review
Source: Pediatr Res. 2024 Aug 25;97(5):1492–506. doi: 10.1038/s41390-024-03484-x (PMC12119335; doi:10.1038/s41390-024-03484-x)
Supplement: Supplementary file 1 — Supplementary Information 1 [file 41390_2024_3484_MOESM1_ESM.xlsx]

## Sheet: NIRS
Covidence #	Study ID	Title	Reviewer Name	Study ID2	Title3	Lead author contact details	Country in which the study conducted	Year of Publication	Study design	Study funding sources	Total number of participants	Possible conflicts of interest for study authors	Population description	Inclusion criteria	Exclusion criteria	Major sources of bias	Type of Congenital Heart Disease	Description of Neuromonitoring Utilized	Outcome table (Time Point 1):	Intervention 1 Duration of Neuromonitoring Study	Intervention 1 Indications for neuromonitoring	Intervention 1 Outcome Measure assessment/instruments employed in study	Intervention 2 Duration of Neuromonitoring Study	Intervention 2 Indications for neuromonitoring	Intervention 2 Outcome Measure assessment/instruments employed in study	Outcome measure assessements	Major Findings	Major Challenges	Column1	Column2	Column3	Column4	Column5	Column6	Column7	Column8	Column9	Column10	Column11	Column12	Column13	Column14	Column15	Column16	Column17	Column18	Column19	Column20	Column21
1282	Tran 2018	Cerebral Autoregulation in Neonates With and Without Congenital Heart Disease	Consensus	Tran 2018	Cerebral autoregulation in neonates with and without congenital heart disease	Nhu N. Tran, Department of Cardiothoracic Surgery, Children‚Äôs Hospital Los Angeles, Mail stop 66, 4650 Sunset Blvd, Los Angeles, CA, 90027 (email: ntran@chla.usc.edu).	United States	2018	Case control study	Research grants were received from the Robert Wood Johnson Foundation, University of California, Los Angeles, Sigma Theta Tau, Gamma Tau Chapter, and Children‚Äôs Hospital Los Angeles.	28 neonates with CHD and 16 healthy controls without CHD	No clear conflict of interest	Prospective cross-sectional case-control study of neonates with CHD	Neonates with CHD age 12 days or younger before cardiac surgery, gestation 37 weeks or greater, documented structural heart defects, and stable hemodynamic status	Excluded if they had any documented genetic syndromes, required vasopressor support (eg, dopamine), were intubated and receiving mechanical ventilation, were being treated with antibiotics for a documented infection, were classified as having had intrauterine growth restriction or being small for gestational age, had documented intraventricular hemorrhage, were born to a substance-abusing mother,…	Single center study, measurements for only 5 minutes in each posture	Single ventricle physiology; Transposition of the great arteries; Truncus arteriosus; Coarctation of the aorta; Left ventricular outflow obstruction	Near Infrared Spectroscopy (NIRS)		regional cerebral oxygenation saturation (rSO2), measured by NIRS sensor placed on the center of the neonate‚Äôs forehead, measured for 5 minutes while the neonate was lying supine, then measured for another 5 minutes while the neonate was placed in a sitting (90¬∞) position	neonates with CHD	Impaired cerebral autoregulation was defined as an rSO2 value that required more than 5 seconds to return to the baseline value after the postural change from supine to sitting.	Neurodevelopmental outcomes measured by using the Einstein Neonatal Neurobehavioral Assessment Scale (ENNAS).			rSO2 during postural change, as a marker of impaired cerebral autoregulation,	Neonates with CHD had lower regional cerebral oxygenation than did neonates without CHD (P < .001). Neonates with CHD had poorer total neurodevelopmental outcomes scores (P = .02) and motor scores (P = .04).	Single center study, mix of different CHD, small sample number. Difficulty to get healthy neonates back. Interval between measurements (5 sec instead of every second) may be too long to detect changes in the physiological response. Measurements for only 5 minutes in each posture.
603	Hoffman 2013	Perioperative cerebral oxygen saturation in neonates with hypoplastic left heart syndrome and childhood neurodevelopmental outcome	Consensus	Hoffman, G. 2013	Perioperative cerebral oxygen saturation in neonates with hypoplastic left heart syndrome and childhood neurodevelopmental outcome	George M. Hoffman, MD, Children‚Äôs Hospital of Wisconsin, 9000 W Wisconsin Ave, MS #735, Milwaukee, WI 53226 (E-mail: ghoffman@ mcw.edu).	United States	2013	Cohort study	Children‚Äôs Hospital of Wisconsin, the Medical Col- lege of Wisconsin, and a grant from the Children‚Äôs Heart Foundation (N.S.G.).	51 (with completion of ND assessment by 21)	No disclosures noted by the authors	Neonates undergoing S1 palliation with intra and post NIRS monitoring and received Neurodevelopmental assessment by 2009 from a prospective database started in 1996	Neonates with complex congenital heart disease undergoing stage 1 palliation and with Neurodevelopmental testing at age 56 months.	not clearly documented	Low rate to follow up and ascertainment of ND outcomes (only 48% of survivors)	Single ventricle physiology	Near Infrared Spectroscopy (NIRS)		48h	status post stage 1 palliation	rcSO2 Time spent under threshold of 55% and 45% Neurodevelopmental outcomes as measured by Beery-Buktenica VMI test, Weschler Preschool and Primary Scale of Intelligence II Matrix Reasoning Score (Cognition), Differential Ability Scales II Naming Vocabulary Test (Language), Developmental NEuroPSYchological Assessment Visual assessment scale (Attention), and composite NDI.				The authors aimed to test with an ND test battery at age 4 years old and correlate with postoperative hemodynamic variables derived from NIRS monitoring during the first 48 hours after S1P.	The average rcSO2 in the first 48 hours was lower in patients that eventually demonstrated lo or abnormal VMI scores (rcSO2 63.6 +/- 8.1 vs. 67.8 +/- 8.1, p=0.026). Low performing patients spent more time with a rcSO2 less than the set threshold of 55 and 45%. Patients with lower performance on VMI had lower SaO2. On univariate analysis only rcSO2 and SaO2 were different between the low and norma…	#NAME?
567	Hansen 2016	Neurodevelopmental outcome in hypoplastic left heart syndrome: Impact of perioperative cerebral tissue oxygenation of the Norwood procedure	Consensus	Hansen, J. 2016	Neurodevelopmental outcome in hypoplastic left heart syndrome: Impact of perioperative cerebral tissue oxygenation of the Norwood procedure	Jan H. Hansen, MD, Department of Congenital Heart Disease and Pediatric Cardiology, University Hospital of Schleswig Holstein, Campus Kiel, Arnold-Heller Strasse 3, House 9, 24105 Kiel, Germany (E-mail: jan. hansen@uk-sh.de)	Other: Germany	2016	Case series	The funding for this study is not clearly apparent	43	No commercial support or COI reported	Neonates that underwent Norwood procedure for palliation of HLHS	Neonates with HLHS with Norwood palliation Parental consent Dates between 9/2006 to 12/2010 Complete NIRS data	Non German Speaking patients Incomplete NIRS data Consent denial Late death	Relatively small sample No neuroimaging after Norwood procedure- so other late factors may not be accounted for NIRS only analyzed for up to 48 hours, later complications are not accounted for NIRS was not used for goal directed therapy	Single ventricle physiology	Near Infrared Spectroscopy (NIRS)		48 hours	Neonates in postoperative period of Norwood palliation	Hannover-Wechsler Intelligence Scale, 3rd addition (Verbal IQ, Performance IQ and FSIQ) <85 below average >115 above average. Kognitiver Entwicklungstest fur das Kindergartenalter (KET-KID; in English Cognitive Development Test for Preschool Age Children). Results between 16th and 84th percentile are average.		n/a	n/a	Linear regression analysis	Full scale and verbal IQ were moderately correlated with preoperative ScO2. Non verbal IQ, global and verbal KET-KID results were moderately correlated with preoperative ScO2. There was no association between NIRS measurements and Neurodevelopmental outcomes.	There is no description of severity of illness in relation to preoperative ScO2. There is no description of complications correlated to lower NIRS measurements. There is no characterization of other surgical factors related to the Norwood repair.
1218	Spaeder 2017	Perioperative Near-Infrared Spectroscopy Monitoring in Neonates with Congenital Heart Disease: Relationship of Cerebral Tissue Oxygenation Index Variability with Neurodevelopmental Outcome	Consensus	Spaeder 2017	Perioperative Near-Infrared Spectroscopy Monitoring in Neonates With Congenital Heart Disease: Relationship of Cerebral Tissue Oxygenation Index Variability With Neurodevelopmental Outcome	Michael C. Spaeder, Division of Pedi- atric Critical Care, University of Virginia School of Medicine, Charlottesville, VA, E-mail: ms7uw@hscmail.mcc.virginia.edu	United States	2017	Cohort study	Saving Tiny Heart Society Grant, Clinical Research Feasibility Fund Grant, CReFF grant, Saving Tiny Hearts Foundation Grant	44 neonates who underwent cerebral tissue oxygenation index monitoring during surgery for congenital heart disease, and who underwent subsequent neurodevelopmental testing	No clear conflict of interest	Neonates less than 6 weeks of age undergoing surgery for CHD from 2006 to 2012	Neonates undergoing surgery with cardiopulmonary bypass for congenital heart disease, survivors given that neurodevelopmental outcome before 2 years old was our endpoint	Neonates who did not require CPB during surgery Neonates who died	Single center study	Single ventricle physiology; Transposition of the great arteries; Truncus arteriosus; Coarctation of the aorta; Left ventricular outflow obstruction; Other	Near Infrared Spectroscopy (NIRS)		NIRS monitoring placed in the operating room at the beginning of the intraoperative course and for at least the first 24 hours following surgery	Neonates undergoing surgery with cardiopulmonary bypass for congenital heart disease	Cerebral tissue oxygenation index (cTOI) values were collected every 1 second and displayed continuously	Neurodevelopmental testing at 6, 15, and 21 months of age with Bayley Scales of Infant Development II Psychomotor Development Index (PDI) and Mental Development Index (MDI)			cerebral tissue oxygenation index (cTOI)	Reduced postoperative cerebral tissue oxygenation index variability in neonatal survivors of congenital heart disease surgery with poor neurodevelopmental outcomes after adjusting for single ventricle repair, aortic arch obstruction and duration of DHCA	Single center study, retrospective study, not able to draw conclusions regarding the impact of therapeutic interventions
1213	Sood 2013	Predictive value of perioperative near-infrared spectroscopy for neurodevelopmental outcomes after cardiac surgery in infancy	Consensus	Sood, 2013	Predictive value of perioperative near-infrared spectroscopy for neurodevelopmental outcomes after cardiac surgery in infancy	esood@nemours.org	United States	2013	Cross sectional study	A grant from the Nemours Foundation (Grant 16-07700-001) and also "made possible through the generosity of donors (Nemours Fund for Children‚Äôs Health)"	31 ("Participants were a subset (N = 31) of 62 patients enrolled across 2 cross- sectional, retrospective research studies examining ND outcome at 24 months of age after infant cardiac surgery..." [...] "Among 44 patients without a chromosomal anomaly, 31 had perioperative NIRS data available for the first (N = 29) or second (N = 2) surgery with cardiopulmonary bypass (CPB) between 2007 and 2010.…	No obvious ones observed	Infant cardiac surgery patients	Diagnosis congenital heart disease; completed surgery with cardiopulmonary bypass; enrolled across 2 other cross-sectional retrospective studies; completed neurodevelopmental assessment at 24 months	Chromosomal anomaly	Selection bias; possible publishing bias	Single ventricle physiology; Transposition of the great arteries; Truncus arteriosus; Coarctation of the aorta; Other	Near Infrared Spectroscopy (NIRS)		"Recording of rSO2 with NIRS [...] was undertaken before, during, and up to 48 hours after congenital cardiac surgery [...]. The first NIRS value after induction of anesthesia was considered the baseline rSO2. NIRS readings during the intraoperative and early postoperative periods were used to calculate the lowest rSO2 (rSO2 nadir) and percent decrease from baseline rSO2 (percent decrease) across…	All patients meeting criteria	Bayley Scales of Infant and Toddler Development, Third Edition				% decrease in NIRS rSO2 was associated with long-term effects on expressive language, cognition and gross motor performance at 24 months.	"Perioperative NIRS and neurodevelopmental data were available for 31 patients without chromosomal anomalies who underwent cardiac surgery during infancy at a median age of 0.43 months. Optimal thresholds on NIRS measures identified through receiver operating characteristic analyses were intraoperative percent decrease of 52% for receptive communication delay and postoperative rSO2 nadir of 56% f…	This a report on secondary analyses of patients enrolled in 2 other research studies. Patients we likely sicker than other cohorts ("patients included in these analyses underwent more complex procedures with longer support times and greater use of DHCA when compared with the broader population of infants undergoing cardiac surgery."). Lots of variability amongst patients in cohort. Long term outc…
223	Aly 2017	Cerebral tissue oxygenation index and lactate at 24 hours postoperative predict survival and neurodevelopmental outcome after neonatal cardiac surgery	Consensus	Aly, S. 2016	Cerebral tissue oxygenation index and lactate at 24 hours postoperative predict survival and neurodevelopmental outcome after neonatal cardiac surgery	Safwat A. Aly, MD, MSc, Department of Pediatrics, Children‚Äôs National Medical Center, 111 Michigan Ave. NW, WW 3.5, Suite 600, Washington, DC 20010, USA. Email: safwataly36@gmail.com	United States	2016	Cohort study	(1) CreFF Grant from Children‚Äôs National Medical Center, Washington, DC [Principal Investigator: Dr. Richard A. Jonas].; (2) Saving Tiny Hearts Society Grant [Principal Investigator: Dr. Mary T. Donofrio]	75	none reported by authors	Complex congenital heart disease undergoing surgical repair during the first month of life	more than 34 weeks GA, less than one month of age, with CHD requiring open heart surgery within first month of life	premature less than 34 weeks GA Major extra cardiac abnormalities Confirmed or suspected genetic syndrome	Single surgeon, cTOI cut off values established rather than using NIRS as a trend monitor	Single ventricle physiology; Transposition of the great arteries; Truncus arteriosus; Coarctation of the aorta; Left ventricular outflow obstruction	Near Infrared Spectroscopy (NIRS)		up to 24 hours postoperatively	Complex congenital heart disease status post repair	Cerebral Tissue Oxygenation Index (cTOI) as a calculation of ratio of oxygenated hemoglobin to total hemoglobin reflecting mean hemoglobin saturation - Inotropic drugs for stabilization, blood gasses, days in ICU, length of hospital stay, survival to hospital discharge and survival to outpatient assessment at 21 months (Bailey Scale of Infant development).	n/a	n/a	n/a	Poor outcome ( as defined by BSID <70)- Lower cerebral tissue oxygenation index at 24 hours postoperative period (in addition to 60 minutes off CPB, higher lactate and higher inotropic score) with moderate predictive a accuracy. Using both cTOI and lactate at 24 hours postoperatively, there was improved predictive accuracy with a cut off value of <58% for cTOI, and more than 7.4 mol/L of lactate.…	4/75 death before discharge 10/71 death before 21 month assessment 63 total analyzed. For every 1% decrease in the average cTOI is associated with a 7% increase in the odds of poor outcome, however the minimum value was not predictive of outcome (noting that a cumulative low cTOI is more critical rather than having low cTOI for a brief period of time).	single center study with limited number of patients which were heterogeneous in nature.
1292	Uebing 2011	Perioperative cerebral and somatic oxygenation in neonates with hypoplastic left heart syndrome or transposition of the great arteries	Consensus	Uebing 2011	Perioperative cerebral and somatic oxygenation in neonates with hypoplastic left heart syndrome or transposition of the great arteries	Hans-Heiner Kramer, MD, PhD, Department of Congenital Heart Disease and Pediatric Cardiology, University Hospital of Schleswig- Holstein, Campus Kiel, Arnold-Heller-Strasse 3, Haus 9, 24105 Kiel, Germany (E-mail: kramer@pedcard.uni-kiel.de).	Other: Germany	2011	Cohort study	Supported by the F‚Ç¨ordergemeinschaft Deutsche Kinderherzzentren e.V	33 patients with HLHS and 20 with TGA	No clear conflict	Thirty-three consecutive patients with HLHS undergoing the modified Norwood operation and another 20 consecutive patients with TGA under- going the ASO were enrolled in the study. All patients underwent surgery in the period from September 2006 to December 2008.	HLHS and TGA	No exclusion criteria	Single center study	Single ventricle physiology; Transposition of the great arteries	Near Infrared Spectroscopy (NIRS)		cerebral and somatic regional oxygen saturation for 24-hour interval before and 48-hour interval after CPB, NIRS probes placed on the patient‚Äôs midline forehead (ScO2) and slightly to the right of midline on the T10 to L2 posterior flank (SsO2), sampling rate of 1 per second	HLHS and TGA before and after CPB	Cerebral oxygen saturation	invasive arterial blood pressure monitoring, arterial oxygen saturation (SaO2), central venous blood pressure, and end-tidal PCO2, hourly for the first 24 hours after surgery and thereafter at 2- to 4-hour intervals SaO2 also before surgery	HLHS and TGA before and after CPB	Oxygen transport and delivery	Cerebral oxygen saturation, as well as arterial and central venous oxygen saturation	Preoperatively, cerebral oxygen saturation was higher in patients with HLHS than with TGA (P = .04). After CPB, cerebral oxygen saturation was markedly depressed in both groups but increased toward end of monitoring (HLHS vs TGA minimal value P<.001, value 48 hours after CPB P<.0001). Routine measures of oxygen delivery, such as arterial and central venous oxygen saturations, were similar at mini…	Single center study. Effect of anesthesia (isoflurane) vs CPB on NIRS hard to distinguish. Mixed venous oxygen saturation taken from superior vena cava. Uncertain if findings correlate with outcome
1308	vanderLaan 2013	Effect of balloon atrial septostomy on cerebral oxygenation in neonates with transposition of the great arteries	Consensus	Van der Laan 2013	Effect of balloon atrial septostomy on cerebral oxygenation in neonates with transposition of the great arteries	Michelle E. van der Laan, Division of Neonatology, Beatrix Children‚Äôs Hospital, University Medical Center Groningen, University of Groningen, Groningen, The Netherlands; Email: m.e.van.der.laan@umcg.nl	Other:	2013	Cohort study	Supported by a grant from the Junior Scientific Masterclass of the University of Groningen.	21 neonates, 12 with balloon atrial septostomy (BAS) and 9 without BAS	No clear conflict of interest	Term neonates with dextro-TGA	Term neonates with dextro-TGA between December 2007 and June 2011, with available preoperative cerebral oxygenation monitoring	Excluded if associated cardiac anomalies other than VSD, ASD or coarctation of the aorta. Excluded if no preoperative cerebral oxygenation monitoring. Excluded if data lost due to technical problems.	Single center study. Small sample size.	Transposition of the great arteries	Near Infrared Spectroscopy (NIRS)		Near-infra-red spectroscopy (NIRS) for a period of 2h, before balloon atrial septostomy (BAS), after BAS, and 24 h after BA. If no BAS, NIRS within 24h of admission and 24h later	dextro-TGA with or without BAS	regional cerebral tissue oxygen saturation (rcSO2)	Transcutaneous arterial oxygen saturation (spO2)	TGA with or without BAS		regional cerebral tissue oxygen saturation (rcSO2)	rcSO2 increased after BAS (P < 0.05), as did transcutaneous arterial oxygen satura- tion (spO2) (P < 0.01). rcSO2 increased further during the next 24h (P < 0.05). Although beginning from a lower baseline (P < 0.01), rcSO2 was higher in neonates treated with BAS vs. without BAS 24h after the procedure (P < 0.05).	Single center study. Small sample size. Time difference for measurements between BAS and noBAS. Possible confounding effect of NO and PGE1. No systematic pre-/postoperative MRI to correlate with degree of brain injury.
1284	Tran 2021	Cerebral oxygen saturation and cerebrovascular instability in newborn infants with congenital heart disease compared to healthy controls	Consensus	Tran 2021	Cerebral oxygen saturation and cerebrovascular instability in newborn infants with congenital heart disease compared tohealthy controls	Nhu N. Tran, ntran@chla.usc.edu	United States	2021	Case control study	NT received research grants from the Robert Wood Johnson Foundation; University of California, Los Angeles, Sigma Theta Tau, Gamma Tau Chapter; Children‚Äôs Hospital Los Angeles Clinical Services Research Grant; and by grant UL1TR001855 from the National Center for Advancing Translational Science (NCATS) of the U. S. National Institutes of Health.	43 term infants (28 CHD and 15 healthy controls)	No clear conflict of interest	Secondary subanalysis on a sample assessed prospectively in temporal cross-section before or at 12 days of age, between March 2015 and December 2016	Infants with CHD included: (1) postnatal age ‚â§12 days and did not yet have open-heart surgery; (2) ‚â•37 weeks gestational age at birth; and (3) a documented structural heart defect requiring neonatal admission for monitoring or intervention	genetic defects except 22q11 deletion syndrome, other congenital anomalies, antibiotics for an infection, IURG or SGA diagnosis, IVH, substance abuse in mother, maternal chorioamniotinis, other neurologic abnormalities defined by cUS or MRI, use of steroids in mother in the last trimester or in the neonate. hemodynamic instability (dopamine greater than or equal to 5 mcg/kg/min) or endotracheal i…	small sample size, mix of different CHD, short measurements	Single ventricle physiology; Transposition of the great arteries; Truncus arteriosus; Coarctation of the aorta; Left ventricular outflow obstruction; Other	Near Infrared Spectroscopy (NIRS)		prior to open-heart surgery, measurement 5 minutes in supine posture and 5 minutes in sitting posture, recording 2 minutes before and after change in posture	neonates with CHD prior to open-heart surgery	Cerebral oxygen saturation estimated using NIRS and cerebrovascular stability defined by the response of cerebral oxygen saturation after a postural change (supine to sitting).				Cerebral oxygen saturation and Cerebrovascular stability	Cerebral oxygen saturation was 9 points lower in CHD than control infants in both postures (p = 0.028). Cerebrovascular stability was significantly impaired in CHD compared to healthy infants (p = 0.008), and in CHD infants with single ventricle compared with biventricular defects (p = 0.04).	Exclusion of intubated or hemodynamically unstable neonates, suggesting exclusion from sicker ones, making it difficult to generalize findings of cerebral autoregulation. Small samples. Mix of different CHD. rSO2 as a surrogate measure of cerebral autoregulation. No long-term follow-up study.
348	Charbonneau 2023	Fetal cardiac and neonatal cerebral hemodynamics and oxygen metabolism in transposition of the great arteries	Consensus	Charbonneau, L. 2023	Fetal cardiac and neonatal cerebral hemodynamics and oxygen metabolism in transposition of the great arteries	Prof. M. Dehaes, Department of Radiology, Radio-oncology and Nuclear Medicine, University of Montreal, Research Centre, CHU Sainte-Justine Hospital University Centre, 3175 Cote Sainte-Catherine, Montreal, QC, H3T1C5, Canada (e-mail: mathieu.dehaes@umontreal.ca)	Canada	2023	Cohort study	M.D. acknowledges fund- ing from the Heart and Stroke Foundation of Canada (grant-in-aid #G-16-00014405 and #G-19-0026353), the Natural Sciences and Engineering Council of Canada (NSERC) (discovery grant #RGPIN-2015-04672) and the Fonds de Recherche du Quebec ‚Äì Sante (FRQS) (grant #32600). L.C. received financial support from the CHU Sainte-Justine Foundation and the Canadian Institutes of Heal…	100	None reported by authors	retrospective cohort and a prospective cohort	Term neonates with TGA both with Intact ventricular septum (IVS) or ventricular septal defect (VSD)	prematurity (delivery before 37 weeks‚Äô gestation), birth weight < 2000 g, known chromosomal abnormality or phenotypic genetic syndrome and previous cardiac surgery	The samples between fetal cohort and neonatal cohort was different. Postnatal cohort was smaller (22 patients)	Transposition of the great arteries	Near Infrared Spectroscopy (NIRS)		Brain monitoring was performed in the early preop- erative period (after the BAS procedure and within the first 3 days after birth) and before discharge when vital signs were stable. Each measurement session required 15‚Äì20 min.	TGA	Frequency Domain and Diffuse Correlation Spectroscopy-CMRO2i, CBFi, OEF preoperatively and pre discharge				Characterization of cerebral hemodynamics measurements in fetuses and neonates with TGA (separated in two cohorts- intact ventricular septum and VSD) in the preoperative period and pre discharge.	- Cerebral SO2 was higher in controls than in either type of TGA. - Cerebral OEF, CMRO2i and HB were lower in TGA the compared to controls. - SpO2 (peripheral saturation) was higher in TGA_VIS than TGA-VSD in the early preoperative period - OEF and SpO2 increased in the TGA-VSD group from the postoperative period to the pre discharge period.	Combination of both fetal and neonatal cohorts, which were not the same in follow up. Small sample size There was no assessment of Neurodevelopmental outcomes.
1138	Sahni 2022	Noninvasive Monitoring to Demonstrate Postoperative Differences in Regional Hemodynamics in Newborn Infants With d-Transposition of Great Arteries and Hypoplastic Left Heart Syndrome	Consensus	Sahni 2023	Noninvasive Monitoring to Demonstrate Postoperative Differences in Regional Hemodynamics in Newborn Infants With d-Transposition of the Great Arteries and Hypoplastic Left Heart Syndrome	Rakesh Sahni, Columbia University, Vagelos College of Physicians and Surgeons, 622W 168th Street, PH17-1 12, New York, NY 10032, USA. Email: rs62@cumc.columbia.edu	United States	2023	Cohort study	No financial support for the research, author- ship, and/or publication of this article.	26	No potential conflicts of interest with respect to the research, authorship, and/or publication of this article	Prospective pilot observational study conducted in 26 full-term newborn infants, 12 with HLHS underdoing the modified Norwood procedure and fourteen with d-TGA undergoing the ASO	26 full-term newborn infants, 12 with HLHS undergoing the modified Norwood procedure and fourteen with d-TGA undergoing the ASO	n/a	n/a	Single ventricle physiology; Transposition of the great arteries	Near Infrared Spectroscopy (NIRS)		Bedside cardiorespiratory physiological monitor and surface probes for pulse oximeter, NIRS, and T-Stat performed during the postoperative period for 24 h duration. Recorded digitally once every second, 2 s, and 30 S.	Post-surgery	Daily median values for regional oxygenation (SpO2, StO2, rSO2-C, and rSO2-R) and FTOE (tissue, cerebral, and renal), mean PI, and HR and mean arterial O2 content calculated using 24-h minute-to-minute physiological data,	Laboratory data on partial pressure of O2 (PaO2) and SaO2 from arterial blood gas analysis and simultaneous Hb values from complete blood count were obtained immediately after and at 24 h following surgery for computation of arterial O2 content.	Post-surgery	Arterial O2 content was calculated as 1.34 √ó Hb √ó % SaO2+(0.003 √ó PaO2) from immediate and 24-h postoperative laboratory indices	Differences in SpO2, rSO2 and FTOE (cerebral, buccal mucosa, and renal)	The SpO2 and rSO2 in infants with d-TGA were higher compared with the infants with HLHS at all measured sites (buccal mucosa, cerebral, and renal). Significant regional differences were also observed in FTOE across all infants with the highest at the buccal mucosa tissue level, followed by cerebral and renal measurement sites. As compared with infants with d-TGA, infants with HLHS had higher regi…	Study confined to the immediate postopera- tive phase during which regional oxygenation was characterized and utilized in the acute management of the infants. Only individual subject daily median values were used to compare oxygenation indices in the two groups of infants, may not reflect dynamic changes. Single site
1093	Rescoe 2017	Cerebral near-infrared spectroscopy insensitively detects low cerebral venous oxygen saturations after stage 1 palliation	Consensus	Rescoe, E. 2017	Cerebral near-infrared spectroscopy insensitively detects low cerebral venous oxygen saturations after stage 1 palliation	John N. Kheir, MD, Department of Cardiology, Boston Children‚Äôs Hospital, 300 Longwood Ave, Boston, MA 02115 (E-mail: john.kheir@ childrens.harvard.edu	United States	2017	Cohort study	Supported by the Gerber Foundation, Hess Family Philanthropic Fund, and the Bos- ton Children‚Äôs Hospital Heart Center Strategic Investment Fund	84 (only 73 analyzed)	None disclosed	Patients undergoing single ventricle palliation for hypo plastic left heart syndrome between January 2013 and May 2016. Cerebral rSO2 measured as part of routine clinical care and placement of internal jugular vein catheter as part of routine clinical care.	Neonates undergoing stage1 single ventricle palliation for HLHS	Tip of the catheter deep within the right atrium (n=8) Lack of cerebral NIRS (n=3) ECMO	Single center data 2 ways of entering data, one was continuous streaming and the reminder manual input (this may have some source of error) Exclusion of data on patients with ECMO	Single ventricle physiology	Near Infrared Spectroscopy (NIRS)		unclear from the manuscript. Methods note every 5 minute sampling, but does not state for how long	systematic clinical care	Correlation between ScvO2 and RCO2 values. Detection of correlation of critical thresholds as ScvO2 <30%, <40% and less than 50%. Sensitivity and specificity curves for the detection of ScvO2 <30% by NIRS.	na			this manuscript was able to characterize the fidelity by which rSO2 measured by NIRS is able to accurately correlate with ScvO2. ScvO2 >50% in the early postoperative period is associated with improved survival, thus accurate assessment of this value is important for the postoperative management of the patients.	area under receiver operating characteristics curves for rSO2 as a diagnostic test to detect ScvO2 <30%, <40%, and <50% were 0.82, 0.84, and 0.87, respectively. rSO2 in the range of clinical interest in detecting ScvO2<30% is extremely low. rSO2 is <30 less than 1% of the time that ScvO2 is <30%, rSO2<40 less than 1% of the time, and<50 only 45.7% of the time that ScvO2 is <30%. Conversely, the s…	did not measure directly from the jugular bulb (authors presume this would have improved sensitivity) Possible error sampling acknowledged by the authors.
1101	Ricci 2010	Cerebral NIRS as a marker of superior vena cava oxygen saturation in neonates with congenital heart disease	Consensus	Ricci, 2010	Cerebral NIRS as a marker of superior vena cava oxygen saturation in neonates with congenital heart disease	zaccaria.ricci@fastwebnet.it	Other: Italy, Europe	2010	Cohort study	Not stated	100 (One hundred and sixty-two neonates with CHD were admitted to our intensive care unit within the studied period. Of these, 12 were not surgical patients, in 10 cases CVC was not correctly posi- tioned in superior vena cava, and 40 had a femoral vascular access. One hundred neonates with supe- rior vena cava vascular access and NIRS monitoring were examined)	None reported.	Newborn CHD patients.	Neonates admitted to their ICU with superior vena cava vascular access and NIRS monitoring.	If after chest X-ray verification, CVC was not correctly positioned in the superior vena cava, patients were excluded from the study.	selection bias, possible publication bias	Single ventricle physiology; Transposition of the great arteries; Truncus arteriosus; Coarctation of the aorta; Left ventricular outflow obstruction; Other	Near Infrared Spectroscopy (NIRS)		Data was collected, including SO2c and ScvO2 from 24 h before to 72 h after surgery were recorded	Meeting inclusion criteria.	NIRS to evaluate cerebral near-infra- red spectroscopy (NIRS) (rSO2c) and superior vena cava venous oxygen saturation (ScvO2) in newborns w CHD				Evaluated the correlation between cerebral near-infra- red spectroscopy (NIRS) (rSO2c) and superior vena cava venous oxygen saturation (ScvO2) in newborns w CHD. With the question being whether the former be used as a proxy for the latter?	- Pre-op rSO2c had a fair correlation with ScvO2 (r 0.37; P < 0.001) in patients with cyanotic or acyanotic CHD. - During the preoperative period, rSO2c levels overestimated ScvO2; in the first 18 postoperative hours, rSO2c underestimated ScvO2; after that period, they showed very close trends. - The best performance of rSO2c as a surrogate of ScvO2 was found in the venous saturation ranges from …	retrospectively analyzed data
606	Hoffman 2022	Effects of Arterial Carbon Dioxide Tension on Cerebral and Somatic Regional Tissue Oxygenation and Blood Flow in Neonates After the Norwood Procedure With Deep Hypothermic Cardiopulmonary Bypass	Consensus	Hoffman, G. 2022	Effects of Arterial Carbon Dioxide Tension on Cerebral and Somatic Regional Tissue Oxygenation and Blood Flow in Neonates After the Norwood Procedure With Deep Hypothermic Cardiopulmonary Bypass	George M. Hoffman ghoffman@mcw.edu	United States	2022	Cohort study	This study was supported by institutional resources at Children‚Äôs Hospital and Medical College of Wisconsin	195	None provided by the authors	neonates with HLHS undergoing a Norwood procedure in the first month of life	neonates with HLHS with Norwood procedure	none explicitly reported by authors	uncontrolled study	Single ventricle physiology	Near Infrared Spectroscopy (NIRS)		43h (average per patient)	prospective surveillance of cohort	rcSO2 Regional arteriovenous difference (cerebral) Regional arterial tissue difference (cerebral) Regional venous saturation (cerebral) Regional venous extraction ratio (cerebral) Regional tissue extraction ratio (cerebral)				The authors aim to characterize the role of PaCO2 on cerebral hemodynamic measures in the postoperative period after S1P in patients with HLHS. They mapped out the relationships in multivarable models. The average expected response to a 1 unit increase in PaCO2 on rcSO2 was positive, while the expected response on renal was negative. The arteriovenous difference, this response was negative in the…	PaCO2 has inverse effects on cerebral and renal circulation in neonates with HLHS after the Norwood procedure.	There is no control population so it is difficult to compare the role of PaCO2 on auto regulation of normal infants. Observational nature. Single center
222	Altit 2018	End-Organ Saturation Differences in Early Neonatal Transition for Left- versus Right-Sided Congenital Heart Disease	Consensus	Alit, G 2018	End-Organ Saturation Differences in Early Neonatal Transition for Left- versus Right-Sided Congenital Heart Disease	Gabriel Altit, MDCM, FRCPC, FAAP Division of Neonatology, Montreal Children‚Äôs Hospital McGill University Health Centre 1001 Boulevard D√©carie, Montreal, QC H4A 3J1 (Canada) E-Mail gabriel.altit@mcgill.ca	Canada	2017	Case control study	not clearly reported	29	None reported by the authors	Neonates with congenital heart disease and control subjects with coarctation ruled out.	All newborns with HLHS, TA, PAIVS admitted to single center NICU from 12/2013 to 10/2016	Prematurity less than 34 weeks, or if no NIRS data was available		Single ventricle physiology; Truncus arteriosus; Other	Near Infrared Spectroscopy (NIRS)		72h	Congenital heart disease preoperatively	Cerebral Sat (CSat) Fractional Tissue Oxygen Extraction	n/a	n/a	n/a	This study characterized the trajectory of CSats in SV physiology CHD versus high lesion CHD (TA/PAIVS).	NIRS measures were not associated with death prior to discharge or time to first intervention. Infants with a left lesion (SV) had their CSat stable during the first 72 Horus of postnatal lie, while does with a right lesion had progressive decrease. In comparison, infants with TA and PAIVS have a ductal dependent circulation and demonstrated the Cerebral Sat decreased starting at 42h-48 hour s li…	Small sample size and single center. Heterogenous CHD.
121	Buckley 2013	Early postoperative changes in cerebral oxygen metabolism following neonatal cardiac surgery: effects of surgical duration	Consensus	Buckley, E. 2013	Early postoperative changes in cerebral oxygen metabolism following neonatal cardiac surgery: Effects of surgical duration	Erin M. Buckley, PhD, 3231 Walnut St, Philadelphia, PA 19104 (E-mail: buckley@nmr.mgh.harvard.edu).	United States	2013	Cohort study	National Institutes of Health (HNS072338: principle investigator [PI], Dr Licht; NS-052380: PI, Dr Licht; NS-060653: PI, Dr Yodh; P41-EB015893: Dr Yodh; T32NS007413: Dr Buckley), by the Dana Foundation (PI, Dr Licht), by Fundacio Cellex Barcelona (PI, Dr Durduran), and by the Steve and Judy Wolfson Family Trust (PI, Dr Licht).	39	None disclosed by authors;	Neonates with complex congenital heart disease admitted for surgical intervention with CPB	'healthy' full term neonates with complex congenital heart disease with HLHS or TGA	- Exclusion criteria included factors that would independently affect brain maturity, such as intrauterine growth retardation or perinatal factors that could independently affect MRI findings, such as a history of perinatal depression (APGAR score < 5 at 5 minutes or pH < 7.0), evidence of end-organ injury (liver function tests > 2√ó upper limit normal, creatinine > 2 mg/dL, encephalopathy, or se…	Single center sample size Very specific optical technique that may not be generalizable to other centers	Single ventricle physiology; Transposition of the great arteries	Near Infrared Spectroscopy (NIRS)		Multiple intermittent measurements pre (-4h) and post-operatively (at 1.5 h and then every 2-3 hours for 12 hours).	Postoperative repair of complex CDH (HLHS-group 1 vs. TGA- group 2) with CPB	Cerebral tissue oxygen Saturation=ScO2 Oxygen extraction fraction (OEF) and rOEF Cerebral blood flow (CBF)/rCBF Cerebral Metabolic Rate (CMRO2)/rCMRO2	na	n/a	n/a	Diffuse Optical Spectroscopy and Diffuse Correlation spectroscopy may be used as measure of cerebral blood flow (CBF) as a non invasive technique to be able to measure the oxygen extraction fraction, cerebral blood flow and cerebral metabolic rate across two different categories of complex congenital heart disease. In order to establish changes in the immediate post-operative period after CPB.	With patients with single ventricle physiology there wasn't o change to the relative CMRO2, CBF and OEF after the postoperative period; in patients with 2 ventricle complex congenital heart r√≥sese, there was an increase in the relative CBF but not on the other two indexes in the postoperative period.	There was significant inter patient variability across all patients making the conclusion difficult to ascertain, particularly as the study may have been slightly underpowered. This manuscript only represents a single center cohort making difficult extrapolations due to surgical technique. Additionally, the authors note that the changes in CBF are only representative of a limited anatomic area du…
796	Li 2008	The influence of systemic hemodynamics and oxygen transport on cerebral oxygen saturation in neonates after the Norwood procedure	Consensus	Li, J. 2008	The influence of systemic hemodynamics and oxygen transport on cerebral oxygen saturation in neonates after the Norwood procedure	Jia Li, MD, PhD, Division of Cardiology, Hospital for Sick Children, 555 University Ave, Toronto, Ontario, Canada M5G 1X8 (E-mail: jia.li@sickkids.ca)	Canada	2008	Cohort study	Heart and Stroke Foundation of Canada and the Canadian Institute of Health Research (J.L., A.M.G., A.N.R., and G.S.V.)	16	none identified/reported	Neonates undergoing the Norwood procedure	Neonates undergoing Norwood procedure	not clearly delineated by authors.	none identified	Single ventricle physiology; Transposition of the great arteries; Left ventricular outflow obstruction	Near Infrared Spectroscopy (NIRS)		72h	Observational study	ScO2 Correlations with Systemic Hemodynamics and Oxygen transport (MAP, SBP, DBP, SaO2, PaO2) Q, DO2. SVR.				Investigators sought to evaluate the relationship between ScO2 and systemic hemodynamic variables in infants undergoing the Norwood procedure while clinicians were blinded to the NIRS measurements.	ScO2 fell during the first 8 hours after surgery and then increased in neonates during the first 72 hours after the procedure. Critically low levels of ScO2 occurred frequently (28% of measurements were below ScO2 48%) ScO2 measurements were directly correlated with hemodynamic measurements. ScO2 measurement were also directly correlated with PaO2 and Hb. These findings may indicate impaired cere…	Single center study Very small number of patients recruited Not clear that there is a correlation with outcome
150	Fister 2018	Decreased tissue oxygenation in newborns with congenital heart defects: A case-control study	Consensus	Fister, P. 2018	Decreased tissue oxygenation in newborns with congenital heart defects: a case-control study	Helena Lenasi Institute of Physiology, Medical Faculty, University of Ljubljana Zalo≈°ka 4 1000 Ljubljana, Slovenia helena.lenasi.ml@mf.uni-lj.si	Other: Croatia	2018	Case control study	Tertiary research project of University clinical Centre Ljubljana, No 20110292.	65	None reported by the authors per Unified Competing Interest Form	Neonates preoperative with congenital heart disease (both cyanotic and cyanotic) compared to age matched controls from a single neonatal department.	Neonates with congenital heart disease (both with cyanosis n=16) and no cyanosis (n=19), compared to aged matched controls.	Pulmonary or neurologic disease, perinatal asphyxia, acute illness, prematurity and congenital abnormality other than congenital heart disease	Single center data High variability of NIRS data	Single ventricle physiology; Transposition of the great arteries; Truncus arteriosus; Coarctation of the aorta; Left ventricular outflow obstruction; Other	Near Infrared Spectroscopy (NIRS)		5 minute sampling	CHD vs. controls	Bilateral measurements of rSO2.				Characterization of bilateral measurements of rSO2 in left hemisphere vs. right hemisphere of infants with CHD (both cyanotic and cyanotic) versus age matched controls. Investigators found lower rSO2 in the CHD group versus controls. And no difference between rSO2s in between CHD type.	There was no difference between cyanotic and cyanotic rSO2 measurements in infants with CHD. Their measurements were lower than age matched controls.	Retrospective design and single center with a small sample size. Heterogeneous study population Overall underpowered to detect statistical significance for other associations.
515	Ghanayem 2010	Perioperative monitoring in high-risk infants after stage 1 palliation of univentricular congenital heart disease	Consensus	Ghanayem, N. 2010	Perioperative monitoring in high-risk infants after stage 1 palliation of univentricular congenital heart disease	Nancy S Ghanayem, MD, Children‚Äôs Hospital of Wisconsin, 9000 W Wisconsin Ave, Milwaukee, WI 53226 (E-mail: nancyg@mcw.edu).	United States	2010	Cohort study	Funding source not reported	162	None reported by the authors	Neonates in a prospective database who underwent stage 1 palliation (S1P) for univentricular heart disease. Investigators characterized cohort as either high risk (due to prematurity or BW and additional abnormalities) or standard risk.	Neonates with univentricular congenital heart disease	none	single center study No clear definition of Neurodevelopmental outcome (only survivability)	Single ventricle physiology	Near Infrared Spectroscopy (NIRS)		48 hours	Standard postoperative management (Sept 2000-Sept 2008)	Operative mortality (within 30 days of S1P) Ability to achieve superior cavopulmonary anastomosis 1 year survival Survival to date	n/a	n/a	n/a	Characterization of high risk n=45 (due to LBW, prematurity, additional cardiac anomalies, extra cardiac anomalies or genetic syndromes) vs. standard risk n=117.	There was no difference in the Cerebral regional So2 as measured by NIRS between the High and Standard risk groups.	measurements were averaged and not continuous, there was no control group, outcome was survival
914	Moreno 2013	Regional venous oxygen saturation versus mixed venous saturation after paediatric cardiac surgery	Consensus	Moreno, G. 2014	Regional venous oxygen saturation versus mixed venous saturation after paediatric cardiac surgery	Dr Guillermo E. Moreno Beruti 3427 9 B Ciudad de Aut√≥noma de Buenos Aires CP: 1425 Argentina e-mail: guillermo.moreno1@gmail.com	Other: Argentina	2014	Case control study	This study was funded by a grant from the Education and Research Department at Hospital of Pediatr√≠a ‚ÄòDr Juan P. Garrahan‚Äô.	23 (exclusively neonatal 8 patients, all with single ventricle physiology)	none reported by senior author	Neonates and infants with complex congenital heart disease undergoing both NIRS and ScVO2.	Neonates (and infants less than 45 days old)	VAD, ECMO or in whom data variables could not be simultaneously recorded because of technical problems.	none reported/none identified	Single ventricle physiology	Near Infrared Spectroscopy (NIRS)		48h	Study protocol	Simultaneous baseline and hourly ScVO2, and ScO2 and somatic NIRS were recorded manually hourly during the first 48 postoperative hours.	n/a	n/a	n/a	The authors sought to validate NIRS measurements and SCVO2 measurements in infants undergoing CHD repair.	SVCO2 and ScO2 measurements had a poor correlation (r=0.33, p <0.001) in single ventricle palliation. No conclusions could be made in NIRS events and the prediction of an adverse event.	Single center Small number of patients included Mixed population for biventricular CHD, only able to extract SV population. Authors note that the study is a controlled study, however is not clear who the control population is.
1335	Votava-Smith 2017	Impaired cerebral autoregulation in preoperative newborn infants with congenital heart disease	Consensus	Votava-Smith, 2017	Impaired cerebral autoregulation in preoperative newborn infants with congenital heart disease	Jodie K. Votava-Smith, MD, Children‚Äôs Hospital Los Angeles, 4650 W. Sunset Blvd, MS# 34, Los Angeles, CA 90027 (E-mail: jvotavasmith@ chla.usc.edu	United States	2017	Cohort study		28 (4 excluded due to CHARGE, ECMO and normal anatomy).		Infants with severe CHD requiring admission to the cardiac intensive care unit	Term infants with severe CHD, from October 2011 to December 2012	<36 weeks GA, chromosomal abnormalities, or did not require an indwelling arterial catheter for BP measurement		Single ventricle physiology; Transposition of the great arteries; Truncus arteriosus; Coarctation of the aorta; Left ventricular outflow obstruction	Near Infrared Spectroscopy (NIRS)		24 hours starting within the first 24 hours of life	Study protocol	Absolute cerebral tissue oxygen saturation (SctO2) FTOE Correlation with MAP				Cerebral auto regulation in full-term preoperative newborn infants with CHD, we found fluctuating pressure passive cerebral perfusion in a spectrum similar to what has been described in premature newborns without CHD. Blood gas parameters showed no correlation with cerebral auto regulation Lower MAP was associated with greater coherence score (but values of SaO2 and SCTo2 measured by NIRS were no…	Impaired cerebral auto regulation exists in the term preoperative infant with CHD and can exist despite normotension.	Very heterogeneous sample Small sample size Use of SCTO2 measure by NIRS as a surrogate of cerebral blood flow. Lack of control group (unable to assess healthy infants that did not require indwelling arterial catheter).
614	Horvath 2010	Cerebral and somatic oxygen saturation decrease after delayed sternal closure in children after cardiac surgery	Consensus	Horvath, R. 2010	Cerebral and somatic oxygen saturation decrease after delayed sternal closure in children after cardiac surgery	Marco Ricci, MD, Pediatric Cardiac Surgery, Holtz Children‚Äôs Hospital/Jackson Memorial Hospital, University of Miami Miller School of Medi- cine, PO Box 016960 (R-114), Miami, FL 33136 (E-mail: mricci@med.miami.edu).	United States	2010	Cohort study	not explicitly described in manuscript	36 (28/36=77% were neonates),	none reported by authors	Infants with pediatric cardiac surgery with an open chest approach from a retrospective review from 2005 to 2008	Infants with pediatric cardiac surgery with an open chest approach.	none excluded	mixed population for analysis. Only single ventricle group isolates neonates.	Single ventricle physiology; Transposition of the great arteries	Near Infrared Spectroscopy (NIRS)		up to 24 hours after chest closure	Standard postoperative monitoring	rSO2 in the frontal cortex				The authors describe the pattern of cerebral oxygen regional saturation after delayed sternal closure. Only single ventricle group has a neonatal information that is not mixed with older infants.	-Absolute values of rcSO2 were lower in the single ventricle group when compared to biventricular group (as expected due to physiologic hypoxemia). -There were no changes in the rcSO2 after sternal closure in the single ventricle group.	Retrospective review Single center study No healthy control to compare groups there is no measured impact on long term management
405	Dehaes 2015	Perioperative cerebral hemodynamics and oxygen metabolism in neonates with single-ventricle physiology	Consensus	Dehaes, M. 2015	Perioperative cerebral hemodynamics and oxygen metabolism in neonates with single-ventricle physiology	mathieu.dehaes@umontreal.ca	United States	2015	Case control study	IH/NICHD R21HD072505, R01HD076258, R01EB017337 (PEG) and R01-HD042908 (MAF) as well as support from the Isabelle and Leonard H. Gold- enson Biomedical Research Foundation (MD) and the William Randolph Hearst Foundation (MD).	24	Authors disclose patents on the technology employed by investigators	Infants with congenital heart disease who underwent surgery in the first 30 days of age and healthy controls	more than 35 weeks GA with single ventricle defects who underwent surgery Control- normal Apgar scores and newborn exam	Birthweight less than 2.5 Kg, Recognizable phenotypic congenital syndrome Known chromosomal abnormalities known intracranial abnormalities Perinatal distress (for control)	Single center study	Single ventricle physiology	Near Infrared Spectroscopy (NIRS)		daily preoperatively and up to 6 hours postoperatively on the first 24 hours, and then daily while in CICU.	Postoperative period of palliation or repair	OEF (oxygen extraction fraction) CMRO2i (cerebral oxygen metabolism) CBFi (cerebral blood flow) CBV (cerebral blood volume)				Description of hemodynamic parameters as measured by FDNIRS-DCS in the preoperative and postoperative period of single ventricle palliation (with subgroup analysis of severity of illness as defined by a severity of illness scoring) versus controls.	neonates with single ventricle had lower preoperative CMRO2, CBF, cSO2. These values were lower if the SV infant was unstable. Cerebral So2 did not change when infants with SV went from unstable to stable despite a change in CBF and CMRO2 measurements which points to a lack of sensitivity for this measure to detect cerebral health. OEF increased when SV patients progressed from unstable to stable…	Small sample size. GA and sex differences between samples. Hemodynamic impact on measurements of CMRO2i. Measurements are only limited to the frontal cortex. Single center study.
1304	VanDerLaan 2017	Cerebral and Renal Oxygen Saturation Are Not Compromised in the Presence of Retrograde Blood Flow in either the Ascending or Descending Aorta in Term or Near-Term Infants with Left-Sided Obstructive Lesions	Consensus	Van Der Laan 2017	Cerebral and renal oxygen saturation Are not compromised in the presence of retrograde blood flow in either the ascending or descending aorta in term or near-term Infants with left-sided obstructive lesions	Michelle E. van der Laan or Mirthe J. Mebius Division of Neonatology, Beatrix Children‚Äôs Hospital, University Medical Center University of Groningen, Hanzeplein 1 NL‚Äì9713 GZ Groningen (The Netherlands) E-Mail m.e.van.der.laan@umcg.nl or m.j.mebius01@umcg.nl	Other: Netherlands	2017	Cohort study	financial support from the Junior Scientific Masterclass of the University of Groningen	19	No clear conflict of interest	infants at risk of circulatory failure due to suspected left-sided obstructive lesions (LSOL) between October 2011 and February 201	infants at risk of circulatory failure due to suspected left-sided obstructive lesions (LSOL)	excluded if echocardiography could not confirm LSO	Single center study, small sample size	Single ventricle physiology; Coarctation of the aorta; Left ventricular outflow obstruction	Near Infrared Spectroscopy (NIRS)		NIRS during the first 72 h of admission, placed on the frontoparietal side of the head and on the posterior flank	Study protocol	Mean cerebral and renal rSO2 values per day and during a 1h measurement directly preceding or following an echocardiogram were calculated	2 echocardiograms with a minimum of 24 h between them transcutaneous pre- and/or postductal SpO2		Categorization into infants with antegrade and infants with retrograde blood flow in the ascending aorta calculated FTOE for each location as: FTOE = (SpO2 ‚Äì rSO2 )/SpO2	cerebral and renal rSO2 and FTOE	Retrograde blood flow in the ascending aorta was not associated with cerebral oxygenation, while diastolic backflow in the descending aorta was not associated with renal oxygenation in infants with LSOL.	Single center study. Small sample size. Postnatal age at inclusion and timing of diagnosis variable. Timing of echocardiograms variable. several missing values of clinical parameters.
1168	S√©gu√©la 2015	Ductal closure and near-infrared spectroscopy for regional oxygenation monitoring in ductus-dependent congenital heart disease	Consensus	Seguela 2015	Ductal closure and near-infrared spectroscopy for regional oxygenation monitoring in ductus-dependent congenital heart disease	P.-E. Seguela. e-mail: peseguela@yahoo.fr	Other: France	2015	Case series	n/a	3	No conflict of interest	Full-term neonates with ductus-dependent congenital heart disease	Full-term neonates with ductus-dependent congenital heart disease	n/a	Case series, only 3 patients included	Transposition of the great arteries; Other	Near Infrared Spectroscopy (NIRS)		Duration exact of monitoring not mentioned	Ductus-dependent congenital heart disease	Regional oxygen saturation, both cerebral and renal				Regional oxygen saturation, both cerebral and renal	Cyclical drops in regional oxygen saturation, both cerebral and renal, that corresponded to constrictions of the DA, either simultaneously or previous to SpO2 drops, corrected by prostaglandin infusion.	Case series, only 3 patients described
1219	Spaeder 2021	Cerebral regional oxygen saturation variability in neonates following cardiac surgery	Consensus	Spaeder 2021	Cerebral regional oxygen saturation variability in neonates following cardiac surgery	Michael C. Spaeder (Ms7uw@virginia.edu)	United States	2021	Cohort study	n/a	115 (67 with aortic arch obstruction)	No clear conflict of interest	Consecutive neonates (<30 days of age) that underwent cardiac surgery with cardiopulmonary bypass (CPB) over a 30-month period from October 2017 to March 2020. All patients underwent bi-caval venous cannulation and those patients requiring neonatal arch repair underwent antegrade cerebral perfusion (ACP) with either brief or no exposure to deep hypothermic circulatory arrest (DHCA).	Neonates (<30 days of age) that underwent cardiac surgery with CPB	n/a	Single center study.	Single ventricle physiology; Coarctation of the aorta	Near Infrared Spectroscopy (NIRS)		NIRS for the first 48h following surgery and averaged over 1-min intervals	post-cardiac surgery with cardiopulmonary bypass (CPB)	cerebral regional oxygen saturation (crSO2) variability				crSO2 variability	Reduced crSO2 variability was observed in neonates with aortic arch obstruction (p = 0.02) and non-survivors (p = 0.02). Post hoc analysis demonstrated that the reduction in crSO2 variability was not as marked as in previously studied neonates with aortic arch obstruction who received DHCA alone (p < 0.001).	Single center study. Variability in institutional practice. No preoperative data. No long-term follow-up included.
714	Kim 2021	Cerebral and somatic oxygen saturation in neonates with congenital heart disease before surgery	Consensus	Kim, M. 2021	Cerebral and Somatic Oxygen Saturation in Neonates with Congenital Heart Disease before Surgery	* Correspondence: mdjsbaek@amc.seoul.kr	Other: South Korea	2021	Case control study	grant (2018IT0817) from Asan Medical Center Children‚Äôs Hospital, Seoul, Republic of Korea.	37	none reported by the authors	Complex congenital heart disease neonates from September 2018 to August 2019.	Gestational age >36 weeks with congenital heart disease	Transfer or expiration within 72 hours, Major chromosomal abnormalities Consent withdrawal after enrollment	although there was a control group with normal anatomy, the number of these patients was very low to make any comparisons	Single ventricle physiology; Transposition of the great arteries; Truncus arteriosus; Coarctation of the aorta; Other	Near Infrared Spectroscopy (NIRS)		Continuous preoperative monitoring and recording every 6 seconds (measurements were acquired hourly) if an adverse event occurred for up to 120h after birth	preoperative neuromonitoring	rcSO2 (and somatic oxygenation)				the authors sought to characterize the changes in regional cerebral oxygen saturation preoperatively in a cohort of infants with congenital heart disease and catergorize the changes according to the type of CHD. Additionally they observed adverse events in the cohort and correlated this with changes in the rcSO2.	rcSO2 was significantly decreased in patients with severe AVVR (atrioventricular valvar regurgitation), TGA, mixing lesions and severe PS or PA. rcSO2 values were similar between patients with aortic coarctation, interrupted aortic arch and those with normal hearts. In all groups, rcSO2 decreased gradually over time, and differed according to cardiac diagnosis, with TGA with IVS having the lowest…	small size (including for those with an adverse event). single center
682	Johnson 2009	Near-Infrared Spectroscopy in Neonates Before Palliation of Hypoplastic Left Heart Syndrome	Consensus	Johnson, B. 2009	Near-Infrared Spectroscopy in Neonates Before Palliation of Hypoplastic Left Heart Syndrome	Dr Ghanayem, Children‚Äôs Hospital of Wis- consin, 9000 W Wisconsin Ave, Milwaukee, WI 53226; e-mail: nancyg@mcw.edu	United States	2009	Case control study	not reported explicitly	92 (45 with NIRS monitoring preoperatively)	Drs Hoffman and Ghanayem disclose that they have a financial relationship with Somanetics	Patients admitted with HLHS from January 2000 to January 2006	HLHS	Non cardiac disease Prematurity Low Birthweight	funding is not explicitly reported within the manuscript	Single ventricle physiology	Near Infrared Spectroscopy (NIRS)		not explicitly reported other than preoperatively	systematic use preoperative for all patients with HLHS	rcSO2				the authors evaluated the role in critical care management of infants with HLHS that were monitored with preoperative NIRS in regards to intubation, intubation duration, CO2 use, Nitrogen use, arterial saturation, FiO2, inotropic score at first hour and inotropic score at day of surgery, use of caffeine, and milrinone and creatinine on the day of surgery.	NIRS monitored patients had higher SaO2 and PaO2 and lower PaCO2 due to lower use of mechanical ventilation and less restrictive inspired gas management. Fraction of inspired O2 was greater in the NIRS group as well as the SaO2. There was reduction of preoperative ventilation in the NIRS monitored group.	There are changes in the management that may refer to a change in practice of the critical care unit over time, which the authors do not clearly account for and that in the difference analysis is statistically significant. This may confound the findings. The management strategy for the NIRS is not clearly described thus the information provided is associative. Single center study. Funding is not …
231	Andropoulos 2010	Brain immaturity is associated with brain injury before and after neonatal cardiac surgery with high-flow bypass and cerebral oxygenation monitoring	Consensus	Andropoulos, D. 2010	Brain Immaturity is Associated with MRI Brain Injury Before and After Neonatal Cardiac Surgery with High-Flow Bypass and Cerebral Oxygenation Monitoring	Dean B. Andropoulos, M.D., M.H.C.M., Chief of Anesthesiology, Texas Children‚Äôs Hospital, Professor, Anesthesiology and Pediatrics, Baylor College of Medicine, 6621 Fannin, WT 17417B, Houston, Texas 77030, Phone: 832-826-5831, FAX: 832-825-1903, dra@bcm.tmc.edu	United States	2010	Cohort study	Dr. Andropoulos is supported in part by NIH National Institute of Child Health and Development grant 1R21 HD055501-01, Baylor College of Medicine General Clinical Research Center Grant #0942, funded by NIH M01 RR00188, and Charles A. Dana Foundation Brain Imaging Grant. The remainder of the funding support was from Texas Children‚Äôs Hospital Anesthesiology Research Fund, and the Texas Children‚Ä…	68	None reported by the authors	Neonates with congenital heart disease requiring CPB >60 minutes (both single ventricle and 2 ventricle)	Neonates less than 30 days of age undergoing CPB for >60 minutes or greater. Both single ventricle and two ventricle repairs were included.	Gestational age less than 35 weeks, weight less than 2kg, recognizable dysmorphic syndrome, or preoperative cardiac arrest for greater than 3 minutes	No concurrent control on MRI	Single ventricle physiology; Transposition of the great arteries	Near Infrared Spectroscopy (NIRS)		72 h	CPB >60 minutes	Brain MRI (pre operatively and postoperatively)-brain Total Maturity Score (TMS) Time with rSO2 less than 45% (more than 240 minutes)	na	n/a	n/a	Authors sought to describe new MRI lesions in neonates with congenital heart disease with preoperative vs postoperative MRI and evaluated the role of cerebral O2 saturation as measured by NIRS, with a protocol to manage rSO2 below 45% per the clinical team discretion. The authors measured total minutes of rSO2 below 45%, mean rSO2 intraoperatively and on postoperative day 1, 2, 3.	No association between total minutes of rSO2<45% postoperatively and new MRI injury. Lower TMS scores were associated to new postoperative injury on MRI (but this does not apply to this scoping review).	rSO2 was an independent variable but not the main focus of this manuscript. Lacks more long term outcome data Single center study
435	Durduran 2010	Optical measurement of cerebral hemodynamics and oxygen metabolism in neonates with congenital heart defects	Consensus	Durduran, T. 2010	Optical measurement of cerebral hemodynamics and oxygen metabolism in neonates with congenital heart defects	Turgut Durduran, ICFO‚ÄîThe Institute of Photonic Sciences, Av Canal Olimpic s/n, Castel ldefels, 08860 Spain. E-mail: durduran@alumni.upenn.edu	United States	2010	Cohort study	NIH Grant Nos. HL-57835, NS- 60653, NS-45839, RR-02305, EB-007610, HL-077699, HD- 26979, and NS-52380; Thrasher Research Fund NR 0016; Fundaci√≥ Cellex Barcelona; and June and Steve Wolfson Family Foundation.	33	none explicitly reported by authors	Neonates with congenital heart disease (HLHS and TGA) undergoing structural MRI	Full term	none explicitly reported	manuscript does not explicitly describe excluded infants There is an assumption that all infants were clinically stable to obtain MRI data capture was performed under anesthesia.	Single ventricle physiology; Transposition of the great arteries; Truncus arteriosus	Near Infrared Spectroscopy (NIRS)		45 min (-15 min/30 min)	Infants undergoing structural MR and ASL MRI under GA under normocapnic and hypercapnia conditions	CBF CMRO2 and correlation with ASL-MRI CBF measurements	n/a	n/a	n/a	This manuscript sought to correlate measurements of CBF through NIRS and ASL-MRI in norm and hypercapnia conditions in HLHS and TGA infants.	Correlation between rCBF (DCS vs. ASL-MRI) 0.7 Infants with congenial heart disease hare retained cerebrovascular reactivity to hypercapnia	single center study with small N and essentially a pilot study. Comparisons were performed with previously reported baseline assumptions
669	Jain 2014	Cerebral oxygen metabolism in neonates with congenital heart disease quantified by MRI and optics	Consensus	Jain, V. 2014	Cerebral oxygen metabolism in neonates with congenital heart disease quantified by MRI and optics	3400 Spruce Street, Philadelphia, PA 19104, USA. E-mail: wehrli@mail.med.upenn.edu	United States	2014	Cohort study	This work was supported by National Institutes of Health (R21 HL088182: PI, Dr Wehrli; R01 NS072338: PI, Dr Licht; K23 NS052380: PI, Dr Licht; R01 NS060653: PI, Dr Yodh; P41 EB015893: Dr Yodh; T32NS007413: Dr Buckley), by the Dana Foundation (PI, Dr Licht), and by the Steve and Judy Wolfson Family Trust (PI, Dr Licht)	32	none reported	Neonates with complex congenital heart disease	Neonates with CHD, Gestational age 40 +/-4 weeks; intention to undergo CBP within the first month of life	small for gestational age (<2kg), history of neonatal depression (5 minute Apgar score of less than 5 or pH of <7.0) or evidence of other end organ dysfunction. Cardiac arrest requiring chest compressions.		Single ventricle physiology; Transposition of the great arteries; Other	Near Infrared Spectroscopy (NIRS)		45min	experimental	Correlation with MRI/ASL CMRO (calculated) OEF (calculated) SvO2 CBF				The authors describe the CBF and CMRO2 values as detected and cross validated with MRI measurements and DOS/DCS values.	There is a linear correlation between the resting state MIR based measurements of SvO2, CBF and CMRO2 and the corresponding DOS/DCS measurements with a good correlation (R=0.70).	#NAME?
540	Gradidge 2019	Near-infrared spectroscopy for prediction of extubation success after neonatal cardiac surgery	Consensus	Gradidge, E. 2019	Near-Infrared Spectroscopy for Prediction of Extubation Success after Neonatal Cardiac Surgery	Lisa M. Grimaldi, MD Division of Cardiovascular Intensive Care Phoenix Children‚Äôs Hospital 1919 E. Thomas Rd. Phoenix, AZ 85016 Phone: (201) 410-2504 Email: lgrimald@email.arizona.edu	United States	2019	Cross sectional study	None	159	None reported in the manuscript	Neonates who underwent cardiac surgery from January 1st, 2015 to December 31st, 2015 in 7 hospitals across the US and had at least one extubation attempt	Neonates who underwent cardiac surgery from January 1st, 2015 to December 31st, 2015 in 7 hospitals across the US and had at least one extubation attempt with baseline and pre-extubation NIRS values.	Neonates without cerebral or renal NIRS values at baseline or prior to extubation	NIRS was not systematically used pre and post extubation. Lack of blinding to oximetry measurements may have impacted decision to extubate.	Single ventricle physiology; Transposition of the great arteries; Truncus arteriosus; Coarctation of the aorta; Left ventricular outflow obstruction	Near Infrared Spectroscopy (NIRS)		preoperative measurement prior to first extubation attempt	Part of prospective study	rSO2 (cerebral and renal)	n/a	n/a	n/a	Multicenter study describing the role of NIRS in the prediction of extubation after surgery for congenital heart disease in neonates	133 neonates met cerebral and NIRS measurements (out of 159 analyzed). A change in cerebral NIRS of more or equal to 5 percent predicts extubation failure in infants with congenital heart disease. The sensitivity 50.7% and specificity 92.3% (PPV 98.6%; NPP 15.2%). Most infants with more than 4 days of delayed sternal closure were more likely to fail extubation. Adjusting for this variable, an inc…	Variability inherent to NIRS measurements (edema, age-based normals). Lack of standardization across institutions. Extubation readiness criteria was not protocolized Lack of blinding to oximetry measurements may have impacted decision to extubate.
1331	Vida 2016	The Role of Regional Oxygen Saturation Using Near-Infrared Spectroscopy and Blood Lactate Levels as Early Predictors of Outcome After Pediatric Cardiac Surgery	Consensus	Vida 2016	The Role of Regional Oxygen Saturation Using Near-Infrared Spectroscopy and Blood Lactate Levels as Early Predictors of Outcome After Pediatric Cardiac Surgery	vladimiro.vida@unipd.it	Other: Italy	2016	Cohort study	Not stated.	152 enrolled in the final study (started with 400).	None.	Congenital heart disease, undergoing cardiac surgery, median age 128d. Note: patients were reportedly all younger than 16 yo. 42 Neonates	Pediatric cardiac patients (younger than 16 years) who underwent complex surgery for congenital heart disease between January 2012 and December 2013. Included patients who underwent combined continuous cerebral rSO2 motoring with NIRS for the duration of the surgery and during the first 48 hours in the intensive care unit (ICU) and serial detection of arterial blood lactate levels (using a standa…	Excluded patients with simple congenital heart disease (Risk Adjusted classification for Congenital Heart Surgery [RACHS] score = 1; n = 77). Also excluded patients: (1) with preoperative arterial blood lactate level > 3 mmol/L (n = 51); (2) not monitored with NIRS (n = 32); and (3) who spent < 48 hours in the ICU or whose rSO2 was monitored for < 48 hours	selection bias; possible publishing bias	Single ventricle physiology; Other	Near Infrared Spectroscopy (NIRS)		During surgery and up to 48 hours post-op	For cardiac surgery	Outcomes				Showed that post-op lactate values greater or equal to 4.6 mmol/L and having an rSO2 desaturation score greater or equal to 345 was associated with various post-op comorbidities.	Showed that post-op lactate values greater or equal to 4.6 mmol/L and having an rSO2 desaturation score greater or equal to 345 was associated with various post-opcomorbidities, including hospital mortality, delated sternal closure, LOS, ECMO, pulm and arrhythmic cmoplications, renal failure, bleeding requiring surgical intervention (see table 3). FYI: the postoperative rSO2 was measured continuo…	Retrospective data review. Did not exclude children with chromosomal anomalies. The authors admit to selection bias: "there was a selection bias toward operations of moderate to severe complexity (RACHS score 2) and this could have biased our results" Neonatal population is only barely described in the analysis. Data is not clearly segregated by age
160	Hoffman 2017	Postoperative Cerebral and Somatic Near-Infrared Spectroscopy Saturations and Outcome in Hypoplastic Left Heart Syndrome	Consensus	Hoffman, G. 2017	Postoperative Cerebral and Somatic Near-Infrared Spectroscopy Saturations and Outcome in Hypoplastic Left Heart Syndrome	Dr Hoffman, Pediatric Anesthesiology and Critical Care, Children‚Äôs Hospital of Wisconsin, 9000 W Wisconsin Ave, Milwaukee, WI 53226; email: ghoffman@mcw.edu	United States	2017	Cohort study		194		Cohort of infants with HLHS with hemodynamic measures for 48 hours after palliation	HLHS in the postoperative period	None explicitly described in the manuscript		Single ventricle physiology	Near Infrared Spectroscopy (NIRS)		48	systematic neuromonitoring	RcSO2 (and somatocerebral difference).				the authors modeled the role of RcSO2 and characterized clinical factors like mortality in a large cohort of neonates after stage I palliation with 48 hours of hemodynamic monitoring. The authors noted both a single variable prediction where the most helpful variable was the somatocerebral regional oxygen saturation difference at 6 hours .	On a multivariable model the combination of hypotension and low RrSO2, and HR and RcSO2 were the most predictive of outcome with a ROCA 0.83 at 48 hours. the difference of the somatocerebral regional oxygen saturation was helpful to identify children at risk for poor outcome.	Uncertain that manipulation RcSO2 will help change outcomes. Method is retrospective and thus requires validation. Does not have a Neurodevelopmental outcome validation.
1289	Tume 2015	Near-infrared spectroscopy after high-risk congenital heart surgery in the paediatric intensive care unit	Consensus	Tume, 2014	Near-infrared spectroscopy after high-risk congenital heart surgery in the paediatric intensive care unit	Lyvonne.tume@alderhey.nhs.uk; lntume@uclan.ac.uk	UK	2014	Cohort study	Intravent Direct Ltd (the UK distributor of Nonin Medical at the time of this study) provided the Equanox near-infrared spectroscopy device on loan for the study duration, 10 Advanced Neonatal Sensors for this study, and the software to enable data download. The cost of the adult sensors was provided by the Research & Development department of Alder Hey Children‚Äôs NHS Foundation Trust. Alder He…	10 (A total of 10 infants were recruited to this pilot study over 7 months in 2012, five with biventricular repairs and five with single-ventricle physiology undergoing palliation)	Authors reported none. instruments were provided by industry	CHD, with patients assigned to two groups: Group 1 with high-risk biventricular repair infants undergoing arterial switch operations, aortic arch repairs (n = 5) and Group 2 with high-risk single- ventricle surgery: Norwood Sano operation, pul- monary artery bands, modified Blalock‚ÄìTaussig shunts (n = 5) in single-ventricle children or similar high-risk single ventricle surgery.	"the inclusion criteria were: 1. Group 1 Biventricular group: high-risk biventricu- lar repair infants: arterial switch operations, aortic arch repairs (n = 5). 2. Group 2 Univentricular group: high-risk single- ventricle surgery: Norwood Sano operation, pul- monary artery bands, modified Blalock‚ÄìTaussig shunts (n = 5) in single-ventricle children or similar high-risk single ventricle surgery (…	not directly stated	possible selection and publication bias	Single ventricle physiology; Coarctation of the aorta; Left ventricular outflow obstruction	Near Infrared Spectroscopy (NIRS)		Near-infrared spectroscopy was used for 24 hours post-operatively	meeting inclusion criteria	This study aimed to demonstrate associations between near-infrared spectroscopy and haemodynamic and biochemical variables, see how near-infrared spectro- scopy changed over the first 24 hours post-operatively both in biventricular and single-ventricle infants, and see whether near-infrared spectroscopy showed earlier prediction of serious adverse events than standard paediatric intensive care mo…				This study aimed to demonstrate associations between near-infrared spectroscopy and haemodynamic and biochemical variables, see how near-infrared spectro- scopy changed over the first 24 hours post-operatively both in biventricular and single-ventricle infants, and see whether near-infrared spectroscopy showed earlier prediction of serious adverse events than standard pediatric intensive care mon…	- No significant correlation between cerebral near- infrared spectroscopy and mixed venous oxygen saturation (r = 0.48). - A strong inverse correlation was demonstrated between cerebral near-infrared spectroscopy and serum lactate at 3 of the 5 post-operative time points (1, 4, and 12 hours: r =‚àí 0.76, ‚àí0.72, and ‚àí0.69). The correlation was stronger when the cerebral near-infrared spectrosc…	limited sample single center data
822	Lynch 2014	Time to surgery and preoperative cerebral hemodynamics predict postoperative white matter injury in neonates with hypoplastic left heart syndrome	Consensus	Lynch, J.2014	Time to surgery and preoperative cerebral hemodynamics predict postoperative white matter injury in neonates with hypoplastic left heart syndrome	Jennifer M. Lynch, PhD, Department of Physics and Astronomy, University of Pennsylvania, 209 South 33rd St, Philadelphia, PA 19104 (E-mail: jenlynch@alumni.upenn.edu	United States	2014	Cohort study	National Institutes of Health (grants NS-072338, NS-60653, HL-007954, HL-007915, and P41-EB015893), the Thrasher Research Foundation, and the June and Steve Wolfson Family foundation.	41 (2 patients too unstable for postoperative MR, 1 with pacemaker, 1 withdrew). total analyzed 37	None reported	All term newborns with pre- or postnatally diagnosed HLHS admitted to the CICU at the Children's Hospital of Philadelphia	Term age (37-42 weeks gestation) with HLHS	Birthweight less than 2Kg, History of neonatal depression (5 minute Apgar score of less than 5 or cord pH <7.0) Perinatal seizures Evidence of end-organ injury Preoperative cardiac arrest Significant preoperative intracerebral hemorrhage (grade III or Grade IV IVH)	This study selected for stable patients which may have significantly skewed the MR data. Study notes "marginally significant" correlation with preoperative cerebral hemodynamics. The selection criteria for variables was P<0.1a priori.	Single ventricle physiology	Near Infrared Spectroscopy (NIRS)		Pre and post up to 12 hours.	Study protocol	NIRS (DOS/DCS measurement) ScO2, OEF, CBF	na	na	na	NIRS measurements of ScO2, OEF and CBF were obtained and correlated with both preoperative and postoperative MRI demonstrating new or worsening PVL >76.3mm3 in term infants with HLHS.	All infants preoperative ScO2 48.8 +/- 13.3; infants with PVL (n=18) ScO2 44.3 +/- 13.4; No PVL 54.3 +/- 11.3 (P=0.09) which was just below threshold of P>0.1to identify variables on the regression model. Blood flow index preoperatively was higher on the PVL group than the non PVL group (3.0 +/- 1.0 vs. 1.9 +/- 1.1, p=0.05) Preoperative CBV, OEF and CMRo2 were similar across groups. Postoperative…	Single center Exclusion of very sick infants (hemorrhage, asphyxia). p value to identify predictive variables was 0.1 which may have included variables that in other papers have not shown significance.
1051	Phelps 2009	Postoperative Cerebral Oxygenation in Hypoplastic Left Heart Syndrome After the Norwood Procedure	Consensus	Phelps, H. 2009	Postoperative Cerebral Oxygenation in Hypoplastic Left Heart Syndrome After the Norwood Procedure	Dr Maher, Sibley Heart Center Cardiology, McGill Building, 2835 Brandywine, Suite 300, Atlanta, GA 30341; e-mail: maherk@kidsheart.com.	United States	2009	Cohort study	none reported	50	none reported	50 consecutive newborn with HLHS who underwent the Norwood procedure between February 2005 and March 2007	neonates with HLHS	none reported explicitly	single center data	Single ventricle physiology	Near Infrared Spectroscopy (NIRS)		48h	Study	ScO2 intensive care LOS more than 30 days Need for ECMO Hospital death after 48 h				Authors sought to investigate whether ScO2 was able to predict the risk for adverse outcome after the Norwood procedure.	A total of 18 adverse events occurred in 11 patients (6 deaths, 4 ECMO, 8 >30d LOS). Mean ScO2 for the entire cohort was 51%, 50%, 63% and 59% at 1,4,24, and 48 hours respectively. There was a statistically significant difference between the mean ScO2 in the adverse event group (52.8%)vs. the rest of the cohort. (60.8%) p<0.001. Low cerebral NIRS over the first 48 hours was associated with subseq…	single center data Retrospective nature. Unclear how modifying ScO2 may improve outcome.
[truncated: 5,000 more columns]

## Sheet: EEG
Covidence #	Study ID	Title	Reviewer Name	Study ID2	Title3	Lead author contact details	Country in which the study conducted	Year of Publication	Study design	Study funding sources	Total number of participants	Possible conflicts of interest for study authors	Population description	Inclusion criteria	Exclusion criteria	Major sources of bias	Type of Congenital Heart Disease	Description of Neuromonitoring Utilized	Outcome table (Time Point 1):	Intervention 1 Duration of Neuromonitoring Study	Intervention 1 Indications for neuromonitoring	Intervention 1 Outcome Measure assessment/instruments employed in study	Intervention 2 Duration of Neuromonitoring Study	Intervention 2 Indications for neuromonitoring	Intervention 2 Outcome Measure assessment/instruments employed in study	Outcome measure assessements	Major Findings	Major Challenges	Column1	Column2	Column3	Column4	Column5	Column6	Column7	Column8	Column9	Column10	Column11	Column12	Column13	Column14	Column15	Column16	Column17	Column18	Column19	Column20	Column21
1242	Swartz 2021	Intraoperative Cortical Asynchrony Predicts Abnormal Postoperative Electroencephalogram	Consensus	Swartz 2021	Intraoperative Cortical Asynchrony Predicts Abnormal Postoperative Electroencephalogram	Michael F. Swartz, Department of Surgery, University of Rochester Medical Center, 601 Elmwood Ave, Box Card/Surg, Rochester, NY 14642; email: michael_swartz@urmc.rochester.edu.	United States	2021	Cohort study	n/a	40	No evident conflict of interest	All neonates requiring cardiac surgical procedures with antegrade cerebral perfusion (ACP) from 2015 to 2019	Neonates requiring cardiac surgery	Neonates with documented preoperative seizure activity, known central nervous system injury, or multiple extracardiac congenital anomalie	Single center	Single ventricle physiology; Coarctation of the aorta	Electroencephalogram (EEG)		preoperative, intraoperative, and postoperative EEG monitoring	cardiac surgey	EEGs were classified as normal continuous or normal discontinuous, asynchronous, burst suppression, low-voltage burst suppression, or seizure activity. A heat map was constructed for all neonates and was hierarchically arranged according to the total number of intraoperative asynchronous bursts.	Limited preoperative neurologic assessment, preoperative head ultrasound scan, preoperative MRI (if HUS abnormal)			abnormal postoperative EEG (persistent asynchrony for >2 hours or seizure activity) vs normal postoperative EEG (continuous or burst suppression)	Neonates with a greater number of intraoperative asynchronous cortical bursts had an abnormal postoperative EEG	Single center study. Limited number of patients. Preop- and postop- MRI not systematically available. Concomittant NIRS data not available in all apatients.
1171	Seltzer 2014	Intraoperative electroencephalography predicts postoperative seizures in infants with congenital heart disease	Consensus	Seltzer 2014	Intraoperative Electroencephalography Predicts Postoperative Seizures in Infants With Congenital Heart Disease	Laurie_seltzer@urmc.rochester.edu	United States	2014	Cohort study	NIH	32	none disclosed	Convenience sample of infants < 3 months of age undergoing cardiac surgery at Rochester.	parental consent, age <3 months at surgery	Preexisting neonatal seizures, CNS injury not directly attributable to CHD, multiple extracardiac congenital anomalies, chromosomal abnormalities, or previous cardiac surgery	This was a small convenience sample, potentially limiting generalizability. Included infants up to 3 months and doesn't report neonatal subgroup, but overall age age operation was 10.8 days +/- 7.8 d	Single ventricle physiology; Left ventricular outflow obstruction; Other	Electroencephalogram (EEG)		30 mins pre-op, duration of intraop, 48 hours post-op	not specified	electrographic seizures post-op				All pre-op EEGs were normal or dysmature. EEG was characterized intraop along a 5-grade scale. All DHCA patients <25 degrees became isoelectric, then during rewarming 15 of 17 gradually returned to burst suppression.	2 of 32 patients had seizures on EEG post-operatively (at 25 hours and 29 hours). These two were the only 2 of 17 DHCA patients who, during intraop rewarming, developed a burst pattern with sharp, rhythmic, high amplitude, asynchronous components. The authors conclude that this pattern during intra-op rewarming may indicate a high risk for post-op sz.	Very small sample size with heterogenous CHD
1158	Schmitt 2005	Electroencephalographic changes after pediatric cardiac surgery with cardiopulmonary bypass: is slow wave activity unfavorable?	Consensus	Schmitt, B. 2005	Electroencephalographic Changes after Pediatric Cardiac Surgery with Cardiopulmonary Bypass: Is Slow Wave Activity Unfavorable?	Bernhard Schmitt, M.D., Division of Clinical Neurophysiology, Uni- versity Children‚Äôs Hospital, Steinwiesstrasse 75, CH-8032 Zurich, Switzerland; e-mail: bernhard.schmitt@kispi.unizh.ch	Other: Switzerland	2005	Cohort study	partially supported by a grant from The National Institute of Neuro- logical Sisorders and Stroke (R01 NS33997, S.C.) EMDO Stiftung Zurich, Switzerland (P.G.)	36 (only 5 neonates)	none reported by the authors	Children with congenital heart disease and underwent elective heart surgery with CPB.	Congenital heart disease	Extracardiac malformations Apparent preoperative neurologic abnormalities	population was very heterogenous, was taken from 2 different studies. Both neonatal and older children were included.	Single ventricle physiology; Transposition of the great arteries; Truncus arteriosus	Electroencephalogram (EEG)		22-96h after CPB (mean 54h)	Part of study recruitment	Background activity Occurrence of sleep pattern (K complexes) Localized rhythmic paroxysmal activity longer than 5s (classified as seizure). EEG results classified according to a rating scheme. Neonatal EEGs were rated as per Sarnat and Sarnat. qEEG calculations with delta power were noted. and compared with preoperative EEG. Infants received Bailey Scales of Infant Development II up to 3years of…	n/a	n/a	n/a	The authors sought to characterize EEG delta power and background activity from children undergoing CPB for repair of CHD.	Slowing of EEG activity is common within 48 hours after cardiac surgery. 2/5 neonates had an abnormal background pattern preoperatively. 3/5 had a continuous pattern preoperatively. 2/5 had postoperative EEG seizures. 1/5 died 2 weeks after surgery. Postoperative EEGs were abnormal for all neonates. 2/5 had severely abnormal backgrounds (Excessive asynchrony between hemispheres, burst frequency e…	Different ND outcome scales were used in the population. Medication effect on EEG was unable to be excluded. Small number of neonatal patients. Delta power was difficult to calculate postoperative on neonates.
1140	Sahni 1997	Sleep state, cardiorespiratory and electrocortical activity in infants with transposition of great vessels	Consensus	Sahni 1997	Sleep State, Cardiorespiratory and Electrocortical Activity in Infants with Transposition of Great Vessels	Rakesh Sahni, Department of Pediatrics College of Physicians and Surgeons, Columbia University, 630 W 168th Street New York, NY 10032, USA	United States	1997	Case series	Work supported by United States Public Health Service Grants HD 103063, HD 27564 and RR00645.	5	N/a	Five term infants with transposition of the great vessels	Infants with transposition of the great vessels	N/a	Single center.	Transposition of the great arteries	Electroencephalogram (EEG)		2 periods of 6-hour electrocardiogram, impedance pneumogram, oxygen saturation, four-channel EEG, behavioral assignment of sleep state, before surgery and after surgery,	Before and after surgery	Heart rate (HR), heart rate variability (HRSD), respiratory frequency (f), variability in respiratory frequency (fSD), and spectral properties of the EEG during quiet and active sleep compared for pre- and post-operative. Data sorted for sleep states and percent sleep time for each state.				Differences in state-dependent variables (HR, HRSD, fSD, EEG power) between quiet and active sleep	All infants showed significant differences in state-dependent variables between quiet and active sleep, both during preoperative (mean O2 saturation = 80.9 ¬± 2.8) and postoperative (mean O2 saturation = 92.8 ¬± 0.5) periods. As compared to preoperative period, postoperatively during quiet sleep, HR and HRSO were lower. and EEG power was greater; and during active sleep, HR, HRSD, and fSD decreas…	Very small sample size from a single center
1023	Padiyar 2022	Role of Conventional EEG in Infants with Congenital Heart Disease and Its Correlation with Long Term Neuro developmental Outcomes	Consensus	Padiyar 2022	Continuous electroencephalography (cEEG) in infants with congenital heart disease (CHD)	swetha.padiyar@gmail.com	United States	2023	Cohort study	none	77	n/a	Infants with CHD with cEEG monitoring, who underwent CPB surgery at Cleveland within first 6 months of life	Infants with any type of CHD who underwent CPB surgery in the first 6 months of life and had cEEG recordings available.	GA< 36 weeks, confirmed genetic disorders or multiple congenital anomalies, known underlying neurological disorders or who underwent cardiac transplantation within 30 months of cardiac surgery	does not separate neonates out from larger group, though median age at surgery was 6 days	Single ventricle physiology; Transposition of the great arteries; Other	Electroencephalogram (EEG)		prior to (duration not specified) and for 72 h after cardiac surgery	cEEG is a routine procedure in all critically ill infants with CHD prior to and after cardiac surgery at the institution	EEG background before and after surgery: normal, mild, mild-moderate, moderate, moderate-severe, and severe.					Of 71 pre-op EEGs, 49 (69%) were normal. Of 72 immediate post-op EEGs, 11 were normal (15%). By 24 hours post-op, 12 were normal (17%). Of abnormal EEGs immediately post-op, 41 (54%) were excessively discontinuous and 33% had asynchrony. similar results 24-hrs post op: 38 (55%) discontinuous and 22% asychronous. Immediately post-op, only 25% had moderate encephalopathy and 6% severe encephalopath…	No description of potentially relevant factors (severity of illness, meds) as they relate to EEG findings. Describes only change in EEG from pre- to post-op, but not clinical implications of this.
988	Newburger 1993	A comparison of the perioperative neurologic effects of hypothermic circulatory arrest versus low-flow cardiopulmonary bypass in infant heart surgery	Consensus	Newburger JW, 1993	A comparison of the perioperative neurological effects of hypothermic circulatory arrest versus low-flow cardiopulmonary bypass in infant heart surgery	Dr Richard A. Jonas, Department of Cardiovascular Surgery, Children's Hospital, 300 Longwood Ave., Boston, MA 02115, USA	United States	1993	Randomized controlled trial	NIH: HL41786 RR02172	171	none apparent	Infants with TGA segregated by IVH and VSD with arterial switch operation that were randomized to either DCHA or low flow bypass	Diagnosis of TGA with plan for surgical repair Less than 3 months of age	BW less than 2.5 Kg Regonizable syndrome of congenital anomalies Associated extra cardiac anomalies of more than minor severity Previous cardiac surgery Associated cardiovascular abnormalities requiring aortic arch reconstruction or other open surgical procedures.	Single center data Results characterize the presence of clinical seizures which are always challenging to determine as confirmed.	Transposition of the great arteries	Electroencephalogram (EEG)		2 hours prior to surgery During surgery 48 hours after surgery	Research protocol	Recovery of cerebral function Rhythmic paroxysmal activity (seizure) >5 seconds.	na	na		Presence or absence of clinical seizures Electrographic seizures Abnormal neurologic examination	DCHA had a higher likelihood of being associated with clinical and EEG seizures. there was no difference in the incidence of an abnormal neurologic examination when compared among groups. Longer duration of arrest was associated with a higher risk of EEG seizure. Longer duration of arrest was associated to longer recovery times for first EEG activity, close bursts and relative continuous activity.	One of the oldest cohorts described. Some heterogeneity in ages, although most babies were neonates. Interestingly the strongest correlation was for clinical seizure and not EEG seizure. This is hard to interpret since EEG is the gold standard. No assessment of later neurological and developmental function.
943	Naim 2021	Development and Validation of a Seizure Prediction Model in Neonates After Cardiac Surgery	Consensus	Naim 2021	Development and Validation of a Seizure Prediction Model in Neonates After Cardiac Surgery	naim@email.chop.edu	United States	2021	Cohort study	The Endowed Chair of Cardiac Critical Care Medicine at Children‚Äôs Hospital of Philadelphia	1053	none disclosed	The model was developed from data from a prospective multicenter cohort identified through the Society of Thoracic Surgeons database for each institution.	< 30d, corrected GA <44w, cEEG post-op after CPB	>30 d, no CPB, no cEEG	This paper describes development and validation of a model; while the model performed well in the derivation cohort, it did less well in the hold-out validation cohort. This may reflect specific factors at the participating sites.	Single ventricle physiology; Transposition of the great arteries; Truncus arteriosus; Left ventricular outflow obstruction	Electroencephalogram (EEG)		48 hours duration	post-op s/p CPB	EEG seizures within 48 hours post-op	na	na	na	the article developed and validated a seizure prediction model	Electrographic seizures occurred in 7.4% (78 of 1053) neonates. The model did not predict seizures well; the authors therefore support cEEG for all neonates after CPB	The discussion of model development is less helpful, given the model was not well validated, but the finding that seizures occurred in 7.4% is important given such a large study population.
941	Naim 2015	Subclinical seizures identified by postoperative electroencephalographic monitoring are common after neonatal cardiac surgery	Consensus	Naim 2015	Subclinical seizures identified by postoperative electroencephalographic monitoring are common after neonatal cardiac surgery	naim@email.chop.edu	United States	2015	Prevalence study	NIH, the June and Steve Wolfson Family Foundation.	161	none disclosed	single center cohort where cEEG was standard care after CPB	< 30 days of age, corrected GA < 44 weeks with cEEG after cardiac surgery with CBP	none stated	n/a	Transposition of the great arteries; Truncus arteriosus; Other	Electroencephalogram (EEG)		48 hrs	all neos s/p CPB	EEG seizures					Of 32 neonates with clinical events identified at the bedside as concerning for seizures, none were seizures by EEG. EEG seizures occurred in 13 of 161 (8%) neonates. Median sz onset 20 hours (IQR 15-34) after return to the ICU. Seizures were subclinical (EEG only) in 11 of 13 neonates with seizures. Status epilepticus occurred in 8 neonates. DHCA duration and delayed sternal closure were associa…	No pre-op or intra-op EEG, single center data, no neurodevelopmental outcome data to prove seizures impacted long term outcomes
852	Massey 2022	Characteristics of Neonates with Cardiopulmonary Disease Who Experience Seizures: A Multicenter Study	Consensus	Massey 2022	Characteristics of Neonates with Cardiopulmonary Disease Who Experience Seizures: A Multi-Center Study	masseysl@chop.edu	United States	2022	Cohort study	Pediatric Epilepsy Research Foundation, NIH	83 neonates with cardiopulmonary disease vs 271 neonates with other conditions	none stated	observational multicenter cohort of consecutive neonates with seizures (Neonatal Seizure Registry)	< 44 w PMA, seizures either clinically diagnosed or by EEG	none stated	only considers neonates with seizures; neonates with cardiac disease without seizures are not included	Single ventricle physiology; Transposition of the great arteries; Other	Electroencephalogram (EEG)		Minimum 24 hours	standard care at participating sites to monitor either after cardiac surgery or if "high risk" cardiac disease	EEG-only seizures				describes the timing and characteristics of seizures in this cohort of CPD (all of whom by definition had seizures)	Study included 73 neonates with CHD. 48 of 73 underwent surgery; among these, 29 of 48 had CPB and 12 had DHCA. Among the 55 neonates with just CHD (no other dx), 19 (35%) had EEG-only (subclinical) seizures and 12 (22%) had status epilepticus. Age at first seizure was 173.7 hours [45.7, 339.1]	mixed population of not just CHD, and not all CHD underwent surgery. By definition only considered neonates with seizures; no neonates with CHD without seizures included.
793	Levy 2022	Evaluation of Seizure Risk in Infants After Cardiopulmonary Bypass in the Absence of Deep Hypothermic Cardiac Arrest	Consensus	Levy 2022	Evaluation of Seizure Risk in Infants After Cardiopulmonary Bypass in the Absence of Deep Hypothermic Cardiac Arrest	rjlevy@stanford.edu	United States	2022	Cohort study	Maternal and Child Health Research Institute at Stanford, NIH	112 total; 70 were neonates	none	retrospective cohort of consecutive infants < 3months undergoing cEEG following CPB at a single center per clinical protocol	70 participants <44 wks PMA	no cEEG	single center	Single ventricle physiology; Transposition of the great arteries; Coarctation of the aorta	Electroencephalogram (EEG)		48 hours	post CPB	presence of seizures				incidence of seizures in the 48 hours post-op	10 neonates had seizures = 14.29%.	The article doesn't detail all analyses for the neonatal subgroup; only neonate-specific data I have is for incidence of sz.
583	Helmers 1997	Perioperative electroencephalographic seizures in infants undergoing repair of complex congenital cardiac defects	Consensus	Helmers 1997	Perioperative electroencephaloographic seizures in infants undergoing repair of congenital cardiac defects	617-735-6815	United States	1997	Randomized controlled trial	NIH	171 (only 136 had cEEG post-op)	none stated	participants in the Boston Circulatory Arrest RCT studying DHCA and low-flow CPB	TGA, surgical repair by 3 mos (median day at surgery 18.4 +/- 18.9 in the older VSD group)	BW < 2500g, recognizable syndrome of congenital anomalies, extracardiac anomalies more than minor severity, previous cardiac surgery, associated anomalies requiring additional surgery	Mixed group of neos and older infants, but majority neos. Study performed 1988-1992; may not reflect current populations/practice.	Transposition of the great arteries	Electroencephalogram (EEG)		at least 2 hours pre-op, during surgery, at least 48 hrs after surgery	study protocol	EEG seizures, defined here as rhythmic paroxysmal activity > 5 seconds.				seizures after TGA repair	27 of 136 (20%) had EEG seizures in the first 48 hours post-op. Subclinical (EEG-only) seizures occurred in 16 neonates; 9 had both EEG-only and definite clincal sz. 24 of 27 neonates with seizures had onset between 13-36 hours after surgery; the other 3 had sz in the first 12 hours.
582	Helmers 1996	Electroencephalographic monitoring of infants during repair of complex cardiac defects	Consensus	Helmers 1996	Electroencephalographic Monitoring of Infants during Repair of Complex Cardiac Defects	EEG Lab, Hunnewell 2, Children's Hospital, 300 Longwood Ave., Boston, MA 02115	United States	1996	Randomized controlled trial	not stated	171	none stated	same group as described in the other Helmers paper- Boston Circulatory arrest trial	surgical repair of TGA < 3mos	BW < 2500g, recognizable syndrome of congenital anomalies, previous cardiac surgery, major extracardiac anomalies	This paper describes the same study as the other Helmers paper; this one focuses on the EEG monitoring technique but has no new results.	Transposition of the great arteries	Electroencephalogram (EEG)		> 2 hours pre-op, intra-op, and > 48 hours post-op	research study	electrographic seizures; EEG abnormalities				this paper gives details on how monitoring was performed (electrode type and application, tech specs, etc.)	Pre-op abnormalities were common (59 of 134), including dysmaturity (n=50), background abnormal (n=14) and paroxysmal activity (n=14). Post-op, 27 of 136 (20%) had seizures.	this paper is largely duplicative of the other Helmers paper
380	Clancy 2005	Electrographic neonatal seizures after infant heart surgery	Consensus	Clancy 2005	Electrographic Neonatal Seizures after Infant Heart Surgery	clancy@email.chop.edu	United States	2005	Cohort study	The Fannie E. Rippel Foundation and the American Heart Association	183	none stated	Subgroup from the ApoE study of infants up to 6 months of age with CHD requiring surgery w CPB (+/- DHCA).	consecutive patients with CHD requiring surgery w CPB (+/- DHCA) and with cEEG available for review	known genetic syndromes except for the 22Q11 deletion, and English not the primary language spoken in the household	Not explicitly stated how subgroup was selected from overall study	Single ventricle physiology; Transposition of the great arteries; Truncus arteriosus; Coarctation of the aorta; Left ventricular outflow obstruction	Electroencephalogram (EEG)		48 hours post-op, reviewed in 12 hour epochs	not stated	occurrence of sz					Electrographic sz occurred in 21 (11.5%) of 183 neos. None had clinically visible seizures. Mean time to first sz was 21 h (range, 10‚Äì36 h). Mean total # of sz per patient over 48-h was 72 (range, 1‚Äì217). Phenobarbital administration was associated with a ‚â•50% reduction in seizure counts in five (41.7%) of 12 treated. Laterality of sz onset was associated with major findings on MRI.	cohort is now ~20 years old
365	Chock 2006	Neurologic events in neonates treated surgically for congenital heart disease	Consensus	Chock, V 2006	Neurologic events in neonates treated surgically for congenital heart disease	Dr A Madan, Department of Pediatrics, Division of Neonatal and Developmental Medicine, 750 Welch Road, Suite 315, Palo Alto, CA 94304, USA. E-mail: ashima@stanford.edu	United States	2006	Cohort study	Neonatal and Developmental Biology Training Grant at Stanford University.	95	none reported by the authors	Neonates with congenital heart disease admitted to a single institution from 3/1/02 to 2/28/03	Congenital heart disease undergoing CBP	Infants that did not undergo surgical repair (due to futility) , or primary repair by catheterization	Authors included chromosomal disorders which have been historically excluded in other manuscripts ascertaining similar outcomes.	Single ventricle physiology; Transposition of the great arteries; Truncus arteriosus; Coarctation of the aorta; Left ventricular outflow obstruction	Electroencephalogram (EEG)		unclear from manuscript. Total patients monitored =26 (27% of cohort)	Clinical indications	EEG seizures	na	na	na	87 patients survived surgical intervention (92%), of these 16 patients (17%) were noted to have an acute neurologic event which was described either as an EEG seizure or abnormal examination or movement disorder. 6/16 had electrographic seizures. All of the seizures were noted within one week of surgeries. Variables associated to an acute neurological event were an absolute NRBC count of >2000; a…	6/87 patients had an electrographic seizure captured in this cohort. Electrographic seizures were captured after there was a clinical concern. Seizures were present within the first week after surgery. The study identified 3 risk factors for an 'acute neurologic event'.(absolute NRBC count of >2000; an abnormal preoperative brain study or a 5 minute Apgar score of less than 7)	Retrospective design. Lack of laboratory data and consistent imaging for all patients. This manuscript included congenital abnormalities which could impact results. Infants were not systematically neuromonitored which may have underestimated the rate of electrographic seizures.
1325	Veelken 1992	Improved neurological outcome following early anatomical correction of transposition of the great arteries	Consensus	Veelken 1992	Improved neurological outcome following early anatomical correction of transposition of the great arteries	Norbert Veelken, Pediatric Department of Central Hospital, Stenglinstrasse 2, Germany	Other: Germany	1992	Cohort study	N/a	38, 15 with two-stage approach (TSA) (Stage 1: pulmonary artery banding + aortopulmonary shunt; Stage 2: anatomic correction), 12 with early switch (ES) and 11 with later switch (LS) 32 with EEG 28 with CT scan	No clear conflict of interest	Consecutive series of 38 children with d-TGA surviving anatomic corrective surgery from 1978 to 1988	Children with d-TGA surviving anatomic corrective surgery, survived until follow-up visit	Excluded if died and/or not followed up	Single center study.	Transposition of the great arteries	Electroencephalogram (EEG)		EEG, timing and duration not clear	d-TGA	focal epilepsy, EEG irregularities, generalized epileptic changes on EEG without clinical seizures, slow background activity	Clinical examination and CT scan, then follow-up with Griffith Developmental Scales or Denver Developmental Screening Test	d-TGA	cerebral infarction	Focal epilepsy and cerebral infarction	Early anatomic correction in patients with d-TGA reduces the risk of cortical vascular infarction	Retrospective review. No systemic timing for testing. Variable age at surgery. variable time fo EEG and CT scan. Variable time of follow-up. Very old cohort
1170	Seltzer 2016	Neurodevelopmental outcomes after neonatal cardiac surgery: Role of cortical isoelectric activity	Consensus	Seltzer 2016	Neurodevelopmental outcomes after neonatal cardiac surgery: Role of cortical isoelectric activity	Michael_Swartz@urmc.rochester.edu	United States	2016	Cohort study	NIH K12 award	21	none	Neos with intraop EEG showing slow and continuous pattern after GA.	<30 d requiring cardiac surgery with follow up	pre-op sz, known CNS injury, multiple extracardiac anomalies.	none	Single ventricle physiology; Transposition of the great arteries; Coarctation of the aorta	Electroencephalogram (EEG)		Intraop EEG throughout procedure, read by study investigators	not stated whether standard practice	Vineland at mean age 5.6 years.				Intraop EEG characterized as either (1) slow & continuous, (2) moderate BS, (3) severe BS, or (4) isoelectric (no activity for > 3 mins)	11 of 21 neos developed severe BS that progressed to isoelectric during DHCA. Duration of isoelectric was mean of 111 minutes, longer than the mean CA time (22 mins). Those (n=11) who had isoelectric EEG during surgery had lower Vineland scores for communication vs no isoelectric EEG (n=10)- 98.2 vs 108.8 respectively, with longer duration correlated with lower scores.	small sample size No systematic neuroimaging prior to surgery lack of correlation with other neuromonitoring techniques
1058	Pittet 2022	Prevalence, Risk Factors, and Impact of Preoperative Seizures in Neonates With Congenital Heart Disease	Consensus	Pittet 2022	Prevalence, Risk Factors, and Impact of Preoperative Seizures in Neonates With Congenital Heart Disease	Marie-pascale.pittet@hcuge.ch	Canada	2022	Cohort study	not specified	31	none disclosed	>36 w GA neonates with complex CHD monitored by cEEG before open heart surgery at age <30 days at SickKids	>36 w GA neonates with complex CHD monitored by cEEG before surgery	Congenital infection or genetic syndromes	25 of 31 had cEEG for research, but 6 of 31 had clinical concerns prompting cEEG.	Transposition of the great arteries; Other	Electroencephalogram (EEG)		24 hours duration, started at median age 2 days	25 of 31 were for research; 2 were for suspicion for clinical sz, 3 encephalopathy, 1 paralysis and 1 for hermorrhage on HUS	presence of seizures				18-monht developmental outcome	5 of 31 (16%) of neonates had pre-operative seizures. None had clinical correlate observed. Preoperative seizures were more commonly detected among neonates who underwent clinically ordered cEEG (4/6, 67%) than who underwent cEEG for research purposes (1/25, 4%). Adverse outcome at 18 months was associated with excess discontinuity (IBIs >10 seconds) and preoperative seizures.	As above, the majority of seizures were in babies who had cEEG because of clinical concern, not because they were recorded as part of a prospective study.
851	Massey 2019	Electroencephalographic patterns preceding cardiac arrest in neonates following cardiac surgery	Consensus	Massey 2019	Electroencephalographic patterns preceding cardiac arrest in neonates following cardiac surgery	masseysl@email.chop.edu	United States	2019	Case series	NIH, UPenn	22	none stated	Retrospective observational study of neonates at a single center who underwent cardiac surgery and then had cardiac arrest (CA) post-op while undergoing cEEG.	< 44 w CGA, surgery with CPB, CA with concurrent cEEG	cardiac arrest not captured during cEEG, less than 1 hour baseline EEG prior to arrest	case series of neonates selected for cardiac arrest following surgery- high selection bias	Single ventricle physiology; Truncus arteriosus; Other	Electroencephalogram (EEG)		at least one hour prior to CA	clinical standard following CPB at this institution	EEG patterns preceding CA				EEG background on a 7 category scale at time points prior to cardiac arrest	Across the 22 subjects, 41% showed worsening background in the 5 minutes before arrest as compared to one hour before arrest, and the first irreversible EEG change preceded bradycardia on single channel ECG by a mean of 2 min 33 s. The authors propose EEG may offer a means for early alert of impending CA.	This paper describes EEG patterns leading up to CA in included subjects, but has no comparison group to show how often these patterns occur otherwise
701	Keene 2022	Retrospective Evaluation of First-line Levetiracetam use for Neonatal Seizures after Congenital Heart Defect repair with or without Extracorporeal Membrane Oxygenation	Consensus	Keene 2022	Retrospective Evaluation of First-line Levetiracetam use for Neonatal Seizures after Congenital Heart Defect repair with or without Extracorporeal Membrane Oxygenation	Jennifer.c.keene@gmail.com	United States	2022	Cohort study	none listed	18	none	retrospective chart review of all patients treated for seizures after CHD repair w/ or w/o ECMO	<48 w PMA, cEEG confirmed sz	Seizures were determined to be caused by metabolic derangements of glucose, calcium, sodium or magnesium and resolved with correction.	only includes neonates with seizures; no comparison to other CHD	Transposition of the great arteries; Truncus arteriosus; Left ventricular outflow obstruction	Electroencephalogram (EEG)		48 hours post-op	post CHD repair	response to levetiracetam				Methods describe that approximately 10% of patients were found to have seizures.	Seizure burden was higher in the ECMO group. Seizures were more refractory in the group requiring ECMO-- 9 of 10 non-ECMO were successfully treated with just LEV. All 8 in the ECMO group required multiple ASMs	very small cohort.
117	Birca 2016	Interplay of brain structure and function in neonatal congenital heart disease	Consensus	Birca A, 2016	Interplay of brain structure and function in neonatal congenital heart disease	Cecil D. Hahn, Division of Neurology, The Hospital for Sick Children, 555 University Avenue, Toronto, Ontario, Canada M5G 1X8. Tel: 416-813-7037; Fax: 416-813-6334; E-mail: cecil.hahn@sickkids.ca	Canada	2016	Case series	Canadian Institutes of Health Research (CIHR) Operating Grant to S. P. M. (MOP93780), CHU Sainte-Justine/Group Aldo scholarship and Detweiler Travelling Fellowship from the RCPSC (Royal College of Physicians and Surgeons of Canada), Children‚Äôs Hospital Chair in Paediatric Neuroscience	18 with preoperative cEEG --> 16 with preoperative MRI and cEEG --> 11 with preoperative MRI (DTI) and cEEG	None declared and none apparent in the manuscript	Near-term neonates (>36 weeks postmenstrual age [PMA]) with CHD	Eligible for study participation if heart surgery was planned within the first 3 months of life Other: Right-sided lesion	Excluded if congenital infection or genetic malformation syndrome diagnosed or suspected Also excluded if too medically unstable to participate, or consent could not be obtained for preoperative assessments	Admitted to one center DTI measures not obtained on preoperative MRIs of all neonates	Single ventricle physiology; Transposition of the great arteries; Left ventricular outflow obstruction; Other	Electroencephalogram (EEG); Multimodal monitoring (>2 methods)		Preoperative measurements	Near-term neonates (>36 weeks postmenstrual age [PMA]) with CHD and heart surgery planned within the first 3 months of life	cEEG recordings and MRI scans				- Brain maturation (TMS), evaluated parameters of maturity: (1) myelination (average of scores obtained separately on T1 and T2 images for each hemisphere), (2) cortical infolding (average of individual scores obtained for frontal/occipital and insular cortex), (3) involution of glial cell migration bands, and (4) presence of germinal matrix tissue. - Dav and FA calculated from five white matter …	Neonates with MRI brain injury and delayed structural and microstructural brain devel- opment demonstrated significantly stronger high-frequency (beta and gamma frequency band) connectivity. Furthermore, neonates with delayed microstructural brain development demonstrated significantly weaker low-frequency (delta, theta, alpha frequency band) connectivity. Neonates with brain injury also displaye…	#NAME?
						Total	0	Total	0
						Canada	2	Cohort	13	61.9048
						United states	16	Case series	3	14.2857
						UK	0	Other	3	14.2857
						Other	2
[truncated: 5,000 more columns]

## Sheet: aEEG
Covidence #	Study ID	Title	Reviewer Name	Study ID2	Title3	Lead author contact details	Country in which the study conducted	Year of Publication	Study design	Study funding sources	Total number of participants	Possible conflicts of interest for study authors	Population description	Inclusion criteria	Exclusion criteria	Major sources of bias	Type of Congenital Heart Disease	Description of Neuromonitoring Utilized	Outcome table (Time Point 1):	Intervention 1 Duration of Neuromonitoring Study	Intervention 1 Indications for neuromonitoring	Intervention 1 Outcome Measure assessment/instruments employed in study	Intervention 2 Duration of Neuromonitoring Study	Intervention 2 Indications for neuromonitoring	Intervention 2 Outcome Measure assessment/instruments employed in study	Outcome measure assessements	Major Findings	Major Challenges	Column1	Column2	Column3	Column4	Column5	Column6	Column7	Column8	Column9	Column10	Column11	Column12	Column13	Column14	Column15	Column16	Column17	Column18	Column19	Column20	Column21
874	Mebius 2018	Amplitude-integrated electroencephalography during the first 72 h after birth in neonates diagnosed prenatally with congenital heart disease	Consensus	Mebius 2018	Amplitude-integrated electroencephalography during the first 72h after birth in neonates diagnosed prenatally with congenital heart disease	m.j.mebius01@umcg.nl	Other: Netherlands	2018	Cohort study	the Junior Scientific Master Class of the University of Groningen	72	none	retrospective cohort of neonates prenatally diagnosed with CHD and admitted to NICU 2010-2017	At least 24hrs aEEG within the first 72 hours	<36 weeks GA		Other	amplitude integrated EEG (aEEG)		at least 24 hours; median duration 72 hr (range 24.4-277 hrs)	research study	aEEG background, SWC, seizures				aEEG using Olympic CFM or BrainZ, interpreted using Toet system.	11 of 72 (15%) had subclinical sz; the majority of sz were on the second day after birth. 40 of 72 (56%) had normal backgrounds, 26 (36%) had DNV and 6 (8%) were severe at some point. All but 2 had SWC by 72 hours. Abnormal background was associated with sedative use and 5 minute Apgar	Of 136 eligible, 64 were excluded because of no cEEG or cEEG < 24 hours.
281	Bernet 2010	Effect of sedation and analgesia on postoperative amplitude-integrated eeg in newborn cardiac patients	Consensus	Bernet 2010	Effect of Sedation and Analgesia on Postoperative Amplitude-Integrated EEG in Newborn Cardiac Patients	vera.bernet@kispi.uzh.ch	Other: Switzerland	2010	Cohort study	The Anna Muller Grocholski-Foundation and the Foundation for Scientific Research of the University of Zurich.	26	none stated	consecutive series of newborns 2006-2008 undergoing CHD repair (16 w/ CPB, 10 w/o)	neonates w/CHD undergoing repair with aEEG pre-op and post-op	congenital or acquired brain injury, detected by routine HUS, and/or with other (chromosomal and metabolic) abnormalities	each subgroup is too small to test association of med, aEEG pattern, and outcome	Single ventricle physiology; Transposition of the great arteries; Coarctation of the aorta; Other	amplitude integrated EEG (aEEG)		12 hours pre-op, 48 hours post-op	not stated whether for this study or otherwise performed clinically	1 year Bayley				Apparent impact of sedation and analgesia on aEEG.	None had sz on aEEG. Transient DNV in 68% with CPB and 40% non CPB. Return to nl SWC median 9 hoursPatients requiring midazolam had a significantly later onset of a normal SWC than those without midazolam (p 0.03). 3 in the CPB group and 2 in the non-CPB group showed CLV or flat trace after fentanyl. These changes did not correlate with neurodevelopmental outcome.	very small subgroups
1260	terHorst 2010	Amplitude integrated electroencephalographic activity in infants with congenital heart disease before surgery	Consensus	ter Horst 2010	Amplitude integrated electroencephalographic activity in infants with congenital heart disease before surgery	h.j.ter.horst@bkk.umcg.nl (H.J. ter Horst)	Other: Netherlands	2010	Cohort study	not stated	62	none stated	62 full term newborns with cyanotic CHD (TGA (n=24)) or an acyanotic CHD (HLHS (n=26), critical aortic valve stenosis (n=1) or aortic coarctation (n=11)) in the 72 hours after PGE therapy	Infants with TGA, HLHS, Ao valve stenosis, CoA	< 36 weeks	Wide range of duration of aEEG without clear explanation why- while study sought to assess 72hrs of aEEG, only 60% of subjects had at least 48 hours recorded. Potential selection bias for which babies had full recording	Single ventricle physiology; Transposition of the great arteries; Coarctation of the aorta; Left ventricular outflow obstruction	amplitude integrated EEG (aEEG)		mean duration 54 h (6-155h), commenced at mean 7.5h after PGE started (range 0-41h). Only the first 72 hours interpreted.	In this NICU aEEG is a routine procedure in all critically ill infants, interpreted by the attending neonatologist.	P3-P4 aEEG with simultaneous single channel EEG for analysis. Classified by Toet system (CNV= nl, DNV= mildly abnl, BS, CLV, and FT all = severely abnl). Assessed SWC. Seizures classified as single sz, repetitive sz, or status.				Single investigator read all aEEGs. 26 (40%) had CNV for entire recording, 45% had DNV at some point in recording. CNV increased over time from 43% at 6hrs to 63%, 84%, and 87% at 24h, 48h, and 72h. Severely abnl patterns were in 9 of 62 neonates, no difference between cyanotic or acyanotic groups. Sz identified in 12 neos; 1 of these had status. SWC present in 36 infants (58%) by 72 hours.	Establishes that most neonates had CNV or DNV early, with improvement to CNV by 48 hours for most. Sz in 19%. There was a trend for more severely abnormal background patterns in case of an abnormal ultrasound (OR 5.4, 95% CI 0.96‚Äì30.1, p=0.056). The same was true when the aEEG showed sz (OR 3.9, 95% CI 0.85‚Äì17.8, p=0.079).There was an increased risk for an abnormal MRI if sz were present (OR …	No clinical follow up or information regarding how aEEG relates to neuro outcome. Minimal information on those that received MR imaging
877	Mehta 2016	Evaluation of Preoperative Amplitude-Integrated Electroencephalography (aEEG) Monitoring for Predicting Long-Term Neurodevelopmental Outcome Among Infants Undergoing Major Surgery in the Neonatal Period	Consensus	Mehta 2016	Evaluation of Preoperative Amplitude-Integrated Electroencephalography (aEEG) Monitoring for Predicting Long-Term Neurodevelopmental Outcome Among Infants Undergoing Major Surgery in the Neonatal Period	bhavesh.mehta@health.nsw.gov.au	Australia	2016	Cohort study	none	58 total- 32 with cardiac surgery	none	retrospective cohort of neonates undergoing "major neonatal surgery" 2006-2008	study included neonates undergoing any surgery before 28 days and had >4 hours pre-op aEEG and had 3 year developmental outcomes	< 4 hours aEEG, no 3 year outcome follow up	This study mixes neonates with cardiac surgery (n=32) with neonates with other surgeries (mostly GI, n=26) and presents data for the cardiac subgroup for only some results. Overall, only 58 of 77 eligible had 3 year follow up. The sample size was too small to demonstrate statistical significance for any associations tested.	Single ventricle physiology; Transposition of the great arteries; Truncus arteriosus; Left ventricular outflow obstruction; Other	amplitude integrated EEG (aEEG)		at least 4 hours, median duration 22.15 (IQR 12-30.86hrs)	research study	Bayley 3 at age 3 years				aEEG using 2-channel BRM2, analysed using Analyze software. Hellstrom Westas background scoring used. SWC and sz also noted	Of all neonates (cardiac and non-cardiac mixed), 11 of 58 (19%) had seizures. 10 of the 32 cardiac neos had abnormal aEEG background. At follow up, delay was present in 22/32 (68.7%) of cardiac babies. The study was underpowered to demonstrate significance in associations between aEEG and clinical variables or outcomes.	17 neonates had "comorbidities" including birth asphyxia in 10, chromosomal abnormalities in 6 and 1 with CF. Sample size was not large enough to demonstrate associations of aEEG with anything.
768	Latal 2016	Postoperative Amplitude-Integrated Electroencephalography Predicts Four-Year Neurodevelopmental Outcome in Children with Complex Congenital Heart Disease	Consensus	Latal 2016	Postoperative Amplitude-Integrated Electroencephalography Predicts Four-Year Neurodevelopmental Outcome in Children with Complex Congenital Heart Disease	bea.latal@kispi.uzh.ch	Other: switzerland	2016	Cohort study	the Anna Muller Grocholski-Foundation and the Foundation for Scientific Research of the University of Zurich	60	none	prospective cohort consecutive infants with CHD and "open-heart surgery" < 3 months of age, 2006-2009	< 3 month, cardiac repair. Age at surgery was median 10 d, range 2-99 days	Genetic comorbidity or suspected syndromal disorder	Data mixed group of mostly neonates but some older infants. Also, this cohort is now ~15 years old and may not reflect current outcomes.	All choices (Table II available online)	amplitude integrated EEG (aEEG)		at least 12 hours pre-op and 48 hours post-op	study aEEG: BRM2 using C3, C4, P3, P4	All 50 survivors had follow up at 1 year (Bayley 2) and 4 years (WPPSI in 29, Snijders Omen in 18 and 1 child Kaufmen; al had m-ABC)				Using the Toet classification system, aEEG background was assessed and SWC was considered delayed if not established by 36 hours post-op.	4 of 60 (6.7%) had seizures post-op on aEEG. Abnormal post-op aEEG background and delayed return of SWC were independently associated with lower 4-year IQ.	Mixed group of mostly neonates but some older infants included. Different types of IQ testing used at 4 year follow up visits across cohort.
551	Gunn 2012	Amplitude-integrated electroencephalography and brain injury in infants undergoing norwood-type operations	Consensus	Gunn 2012b	Amplitude-Integrated Electroencephalography and Brain Injury in Infants Undergoing Norwood-Type Operations	julia.gunn@rch.org.au	Other: Australia and New Zealand	2012	Cohort study	National Heart Foundation of Australia, the Murdoch Children‚Äôs Research Institute, and the Victorian Government‚Äôs Operational Infrastructure Support Program.	39	none stated	neonates scheduled for Norwood at 2 centers 2005-2008	HLHS or univentricular function with obstruction of systemic circulation, scheduled for Norwood.	GA< 36 w, genetic abnormality associated with impaired neurodevelopment, pre-op ECMO	small cohort but no major flaws	Single ventricle physiology; Left ventricular outflow obstruction	amplitude integrated EEG (aEEG)		1 hour pre-op, intraop, and 72 hours post-op	study protocol	pre-op sz and aEEG background pattern in relation to outcome at 2 years (Bayley 3)				Two channel aEEG BrainZ (C3, C4, P3, P4) with raw EEG characterized at set time points as continuous, discontinuous, or suppressed. Seizures noted. These were assessed for association with 2 year BSID 3 score. 12 died before follow up; 25 had developmental assessments.	13 of 39 had perioperative seizures: 9 had interop seizures, 7 had post-op seizures, none had pre-op sz. Intraop sz were associated with 63% early mortality (vs 7% in those w/o sz). Post op sz were associated w 44% early mortality (vs 13%) and impaired development. For background, recovery to a continuous background was within 24 hours after CPB in 24 (62%) and by 48h in 29 (74%). Failure to norm…	small sample size
550	Gunn 2012	Perioperative amplitude-integrated EEG and neurodevelopment in infants with congenital heart disease	Consensus	Gunn 2012	Perioperative amplitude-integrated EEG and neurodevelopment in infants with congenital heart disease	julia.gunn@mcri.edu.au	Other: Australia and New Zealand	2012	Cohort study	National Heart Foundation (Australia), Heart Foundation of New Zealand, Auckland Medical Research Fund, Green Lane Research and Education Fund, Australian and New Zealand Intensive Care Foundation, Murdoch Childrens Research Institute (MCRI) and the Victorian Government‚Äôs Operational Infrastructure Support Program	150	none declared	same cohort as described in other JK Gunn paper. Newborns undergoing cardiac surgery; 83% had bypass. 2005-2008	term born, scheduled for surgery for CHD <2 months	GA <36w, genetic abnormality independently associated with impaired neurodevelopment; or (3) the need for preoperative ECMO	Reports the same cohort and results as the other Gunn publication on this topic	Transposition of the great arteries; Coarctation of the aorta; Left ventricular outflow obstruction; Other	amplitude integrated EEG (aEEG)		1 hr pre-op, intra-op, and 72 h post-op	study protocol	bayley 3 at 2 years				aEEG background and sz using BRM2 (C3, C4, P3, P4 w/raw EEG) and classified as normal/continuous, discontinuous, or suppressed (BS, LV and FT combined)	Perioperative electrical sz occurred in 30%, only 1/4 of neos w/sz had a clinical correlate. Recovery to a continuous background occurred at median of 6 (3‚Äì13) h and sleep‚Äìwake cycling recovered at 21 (14‚Äì30) h. Failure of the aEEG to recover to a continuous background by 48 hrs was associated with impairment in all outcome domains (p<0.05)	same cohort and results as described in a separate publication
925	Mulkey 2015	Amplitude-integrated EEG in newborns with critical congenital heart disease predicts preoperative brain magnetic resonance imaging findings	Consensus	Mulkey 2015	Amplitude-integrated EEG in newborns with critical congenital heart disease predicts preoperative brain MRI findings	mulkeysarah@uams.edu	United States	2015	Cohort study	NIH, Arkansas Children's, Arkansas Biosciences, Natus Medical	24	The study monitors were provided by Natus, but the company did not have input into study design or results.	single center newborns with critical CHD, prospective cohort enrolled from (1) fetal medicine clinic if prenatally diagnosed CHD, and (2) NICU admitted for CHD	surgery <30 d	GA < 36w, major genetic syndrome, no pre-op brain MRI	Study was underpowered to show significance for primary outcome.	Single ventricle physiology; Transposition of the great arteries; Coarctation of the aorta; Other	amplitude integrated EEG (aEEG)		24 hours	research	aEEG background (normal, mildly abnormal, severely abnormal), sz, SWC was associated with pre-operative brain MRI findings				aEEG using OBM, C3, C4, P3, P4 with raw single channel trace available; tracings read by a single pediatric neurologist with 24-hr recording interpreted in 3-hour blocks. MRI was 1.5 T. 15 of 24 neos had an abnl aEEG. MRI showed brain injury in 12 of 24 neos.	1 of 24 had seizures on aEEG. 15 of 24 had abnormal aEEG background on first day. Abnormal aEEG background correlated with brain injury on pre-op MRI, though no statistically significant due to underpower.	small sample size; unable to demonstrate statistical significance.
440	El-Naggar 2010	Role of amplitude-integrated electroencephalography in neonates with cardiovascular compromise	Consensus	El-Nagger 2010	Role of amplitude-integrated electroencephalography in neonates with cardiovascular compromise	patrick.mcnamara@sickkids.ca	Canada	2010	Cohort study	not stated	30 total- only 10 had CHD (20 had PPHN)	not stated	Retrospective review of all NICU pts receiving aEEG, selecting those who had hypoxemia an echo dx of CHD or PPHN	aEEG, PaO2 <50 mm Hg, echo dx CHD or PPHN	dx HIE, prems, "neurologic, metabolic, chromosomal, or genetic disease"	aEEG was not performed in all neonates with CHD, only those who had indications of most severe illness or at physician discretion. Non-standard definition of seizures used.	Single ventricle physiology; Transposition of the great arteries; Coarctation of the aorta; Left ventricular outflow obstruction	amplitude integrated EEG (aEEG)		pre-op, at least 12 hours	sustained (>6 hours) or profound (paO2 < 30 mm Hg) hypoxemia, severe metabolic acidosis (pH < 7.1), clinical evidence of seizure events, or physician discretion	aEEG findings				Olympic CFM background classified using al Naqeeb system. Presence of electrographic seizures were noted, *but* only included if there were associated clinical manifestations such as apnea or hypertension.	Of 10 neos with CHD: aEEG was predominantly normal in 5, moderate in 1, severe in 1. 1 of 10 had electrographic sz (although 6 had clinically suspected sz).	only 10 with CHD, not powered for association of aEEG with MRI in this subgroup. non-standard definition of seizures.
375	Claessens 2018	Amplitude-Integrated Electroencephalography for Early Recognition of Brain Injury in Neonates with Critical Congenital Heart Disease	Consensus	Claessens, N. 2018	Amplitude-Integrated Electroencephalography for Early Recognition of Brain Injury in Neonates with Critical Congenital Heart Disease	Linda S. de Vries, MD, PhD, Department of Neonatology, University Medical Centre Utrecht, KE 04.123.1, PO Box 85090, Utrecht 3508 AB, The Netherlands. E-mail: l.s.devries@umcutrecht.nl	Other: The Netherlands	2018	Cohort study	Not explicitly stated by the authors	76	None reported by the authors	Neonates with critical congenital heart disease (defined as biventricular physiology with or without aortic arch obstruction, or single ventricle physiology) who underwent open heart surgery with CPB. 2 cohorts one between 2009 and 2012 and one between 2016 and 2017.	Term infants with Biventricular physiology (with or without aortic arch obstruction) and single ventricle physiology.	Prematurity less than 36 weeks, genetic disorders or multiple congenital abnormalities		Single ventricle physiology; Transposition of the great arteries; Left ventricular outflow obstruction	amplitude integrated EEG (aEEG)		6 hours prior through 48 hours after surgery	CHD cohort 1 (2009-2012)	Background pattern, sleep wake cycling, EEG discharges pre and post op MRI (1.5 T)- injury defined as moderate white mater injury, stroke, intraparenchymal hemorrhage or cerebral sinovenous thrombosis	from birth to 36 hours after surgery	CHD cohort 2 (2016-2017)	Background pattern, sleep wake cycling, EEG discharges pre and post op MRI (3.0 T)-injury defined as moderate white mater injury, stroke, intraparenchymal hemorrhage or cerebral sinovenous thrombosis	Characterization of aEEG background patterns including SWC and presence or absence of seizures and abnormalities in MR in infants with critical congenital heart disease requiring CPB.	Infants with abnormal aEEG background patterns on aEEG from 12-48 hours after surgery or with ictal discharges were more likely to demonstrate new brain injury on MRI in the postoperative period. Postoperative octal discharges were noted in 17% of patients in this cohort.	Authors acknowledge that aEEG may underestimate the presence of seizures. Manuscript does not account for preoperative brain injury given the age of the patients at admission Heterogeneity of MR systems may have introduced another factor in analysis of results. Although they do mentioned the the insidence was similar for both groups.
[truncated: 5,000 more columns]

## Sheet: TCD
Covidence #	Study ID	Title	Reviewer Name	Study ID2	Title3	Lead author contact details	Country in which the study conducted	Year of Publication	Study design	Study funding sources	Total number of participants	Possible conflicts of interest for study authors	Population description	Inclusion criteria	Exclusion criteria	Major sources of bias	Type of Congenital Heart Disease	Description of Neuromonitoring Utilized	Outcome table (Time Point 1):	Intervention 1 Duration of Neuromonitoring Study	Intervention 1 Indications for neuromonitoring	Intervention 1 Outcome Measure assessment/instruments employed in study	Intervention 2 Duration of Neuromonitoring Study	Intervention 2 Indications for neuromonitoring	Intervention 2 Outcome Measure assessment/instruments employed in study	Outcome measure assessements	Major Findings	Major Challenges	Column1	Column2	Column3	Column4	Column5	Column6	Column7	Column8	Column9	Column10	Column11	Column12	Column13	Column14	Column15	Column16	Column17	Column18	Column19	Column20	Column21
356	Cheng 2014	Cerebral blood flow velocity and neurodevelopmental outcome in infants undergoing surgery for congenital heart disease	Consensus	Cheng, H. 2014	Cerebral Blood Flow Velocity and Neurodevelopmental Outcome in Infants Undergoing Surgery for Congenital Heart Disease	Dr Cheng, Department of Cardiology, Boston Children‚Äôs Hospital, 300 Longwood Ave, Boston, MA 02115; e-mail: henry.cheng@cardio.chboston.org.	United States	2014	Randomised controlled trial	NIH grants : HL 063411 and RR 02172 , the Farb Family Fund, and Children‚Äôs Hospital Medical Center Anesthesia Foundation intramural funds	43 (only TGA as this was the only clearly neonatal cohort).	Kussman- financial relationship with CAS Medical Systems (distributes manufactures blood pressure devices)	Infants (less than 9 months) with congenital heart disease.	Surgery at less than 9 months, infants with TGA, tetrallogy of Fallot or TA (TOF), and ventricular septal defect or common AV defect (VSD).	Weight less than 2.3Kg, recognizable phenotypic syndrome of congenital anomalies, extra cardiac abnormalities of greater than minor severity, or other cardiovascular anomalies necessitating aortic arch reconstruction or additional procedures before the planned follow up.		Transposition of the great arteries; Truncus arteriosus; Other	Transcranial Doppler		1, 6 and 18 hours post CPB	postoperative CPB	TCD, measured CBFV in the proximal M1 segment of the MCA. Correlation with Bayley Scales of Infant Development at 1 year of age (yields PDI and MDI). Brain injury on MRI				The authors characterized the CBFV through TCD of the MCA in 3 different cohorts of patients that were participating in a randomized controlled trial of hemodilution during surgery. They obtained TCD measurements after CPB. Time points were 1 6 and 18 hours after CPB. Infants were evaluated with Bailey Scales of Infant development at 1 year of age. A total of 37 infants were evaluated at that tim…	Absolute values of CBFV were lower in the neonates with TGA group. RI were higher in the TGA group at 6 and 18 hours after surgery. CBFV values were not correlated to Neurodevelopmental outcome at 1 year of age (in the TGA group). On the CHD group as a whole there was a relationship between these measures and lower PDI or MDI.	Data was extracted only accounting for neonates and thus numbers are limited and the whole model can not be generalized other than the data above. Data were performed during induction of anesthesia, so the effect of inhalation anesthetics on CBF is important in this paper. Authors note small sample size. Single center. Lack of measurement of cerebral metabolism.
198	Zimmerman 1997	The limits of detectable cerebral perfusion by transcranial Doppler sonography in neonates undergoing deep hypothermic low-flow cardiopulmonary bypass	Consensus	Zimmerman, 1997	THE LIMITS OF DETECTABLE CEREBRAL PERFUSION BY TRANSCRANIAL DOPPLER SONOGRAPHY IN NEONATES UNDERGOING DEEP HYPOTHERMIC LOW-FLOW CARDIOPULMONARY BYPASS	A. Andrew Zimmerman, MD, Department of Anesthesia, St. Louis Children's Hospital, No. 1 Children's Place, St. Louis, MO 63110	United States	1997	Non-randomised experimental study	Unknown	28	Not listed	The study examined the limits of detectable blood flow in the middle cerebral artery during low-flow cardiopulmonary bypass in 28 neonates undergoing the arterial switch procedure. Cerebral blood flow velocity was measured noninvasively in the M1 segment of the middle cerebral artery with a 2 MHz range-gated pulsed-wave transcranial Doppler sonographic probe that was placed over the left temporal…	28 neonates undergoing the arterial switch proce- dure for d-transposition of the great vessels were studied.	Unclear.	possible recruitment bias	Transposition of the great arteries	Transcranial Doppler		Length of time during which patients received low-flow cardiopulmonary bypass	meeting inclusion criteria	transcranial doppler				Cerebral blood flow velocity was measured noninvasively in the M1 segment of the middle cerebral artery with a 2 MHz range-gated pulsed-wave transcranial Doppler sonographic probe that was placed over the left temporal window. As part of the initiation of a planned period of deep hypothermic circulatory arrest, the cardiopulmonary bypass flow rate was decreased in stages to five low-flow rates (5…	All 28 neonates had detectable perfusion in the middle cerebral artery at flow rates of 30 ml/kg per minute or higher. At flows of 20 and 10 ml/kg per minute, one and eight, respectively, of the 28 neonates had no detectable perfusion in the middle cerebral artery.	Sample size limited, likely recruitment bias, not well characterized sample
676	Jenks 2017	Elevated cranial ultrasound resistive indices are associated with improved neurodevelopmental outcomes one year after pediatric cardiac surgery: A single center pilot study	Consensus	Jenks, C. 2017	Elevated cranial ultrasound resistive indices are associated with improved neurodevelopmental outcomes one year after pediatric cardiac surgery: A single center pilot study	Baylor College of Medicine, 6621 Fannin St, Houston, TX 77030, USA. E-mail address: vorlon41@yahoo.com (C.L. Jenks)	United States	2017	Cohort study	This research was funded by and conducted at Children‚Äôs Medical Center Dallas, the flagship hospital of Children‚Äôs Health‚Ñ†	16	None reported by the authors.	Infants less than 2 months of age with congenital heart disease who required congenital heart surgery (+/- selective cerebral perfusion)	complex congenital heart disease	none explicitly stated	no control	Single ventricle physiology; Transposition of the great arteries; Truncus arteriosus; Left ventricular outflow obstruction	Transcranial Doppler		3 timepoints (pre, immediate postoperative and prior to discharge measurements)	postoperative monitoring	RI of major cerebral arteries (ACA, LMCA and R MCA) and correlation with Bayley Scales of Infant Development III as well as Vineland	n/a	n/a	n/a	The authors sought to characterize the RI ultrasound and correlate with neurodevelopmetnal outcomes at 12 months including BSID-III and Vineland adaptive behavior scales.	Immediate postoperative US RI correlated positively with cognitive, language and motor outcome on the BSID III; as well as the Vineland for communication, daily living skills and social skills, motor and adaptive behavior (higher RI correlated with better neurological outcomes). Assessment of confounders such as DHCA times and shorter CC did not show a correlation to outcome.	#NAME?
477	Feria-Kaiser 2020	Neurological repercussions of changes in cerebral blood flow in neonates undergoing cardiovascular surgery	Consensus	Freia-Kaiser, LC. 2019	Neurological Repercussions of changes in cerebral blood flow in neonates undergoing cardiovascular surgery	drmariorendon@gmail.com Mario Enrique Rendon Macias	Other: Mexico	2019	Cohort study	Not clearly stated by the authors	47	None reported by the authors	Neonates with complex congenital heart disease	Infants less than 28 days of life with congenital heart disease that had a scheduled palliative surgery.	Extracadiac malformations, no echocardiogram prior to surgery, need for therapeutic Cath.	Infants that died during surgery were excluded from analysis, this will impact the reporting of the information.	Single ventricle physiology; Transposition of the great arteries; Truncus arteriosus	Transcranial Doppler		Intermittent monitoring	postoperative measurements after surgery	RI (characterized as low, normal or high) Outcome- enteral feeds and/or weaning of. mechanical ventilation	na	na	na	Patients were grouped by basilar artery TCD measurements ascertaining the Resistive index (RI), and categorized in normal, high or low. Measurements were performed both pre and postoperatively; the RI was used as a marker of neurologic function to allow weaning of mechanical ventilation and enteral feeds. There were only 28 patients that were included in the postoperative analysis. There was no s…	There was no correlation between the postoperative RI and the ability to start enteral feedings or wean mechanical ventilation	Very small sample size, single center, several patients with intraoperative mortality were excluded from the analysis which further limited the ascertainment of the role of RI.
1141	Saiki 2013	Impaired cerebral perfusion after bilateral pulmonary arterial banding in patients with hypoplastic left heart syndrome	Consensus	Saiki, 2013	Impaired Cerebral Perfusion After Bilateral Pulmonary Arterial Banding in Patients With Hypoplastic Left Heart Syndrome	hsenzaki@saitama-med.ac.jp	Other: Japan	2013	Case control study	not stated	24 (Nine consecutive patients who underwent bil-PAB with either prostaglandin infusion or ductal stenting were evaluated for postoperative serial changes in cerebral blood flow. A separate set of 13 patients who underwent bil-PAB and subsequent cardiac catheterization before stage II palliation (Norwood or Norwood √æ Glenn pro- cedures) was assessed for cerebral circulation in the chronic phase b…	not stated	patients who underwent bil-PAB (bilateral pulmonary artery banding for hypoplastic left heart syndrome) vs Norwood procedure	limited - all based on which patient did what procedure.	Two patients were excluded from the analysis because of severe atrioventricular regurgitation	publication bias? possible selection bias.	Single ventricle physiology	Transcranial Doppler		To assess the acute effect of bil-PAB on cerebral circula- tion, the Doppler flow patterns of the proximal sagittal and middle cerebral arteries were measured early after bil-PAB using an ultrasound machine (IE33 Ultrasound System, Phillips Healthcare, Andover, MA). Measure- ments were serially performed on postoperative day 0 and between postoperative days 2 and 7	meeting inclusion criteria	differences in emodynamic effects on cerebral circulation between patients with two different procedures				doppler characterization following two different procedures	- Bil-PAB did not increase cerebral blood flow in the first week after the procedure. - oxygenation balance index (OBI) was significantly lower in patients treated with bil-PAB (p < 0.005) than in those treated with the Norwood procedure, indicating impaired cerebral perfusion after bil-PAB. - OBI in the bil-PAB group, but not in the Norwood group, significantly decreased with time after the proc…	limited sample number, limited inclusion/exclusion criteria Single center data
351	Cheatham 2018	Cerebral Blood Flow Following Hybrid Stage I Palliation in Infants with Hypoplastic Left Heart Syndrome	Consensus	Cheatham, S. 2018	Cerebral Blood Flow Following Hybrid Stage I Palliation in Infants with Hypoplastic Left Heart Syndrome	Sharon L. Cheatham SharonCheathamPhD@icloud.com	United States	2018	Case control study	This study was supported in part by the Cardiovascular Research Program in The Heart Center at Nationwide Children‚Äôs Hos- pital, as well as the National Institute of Health NRSA F31NR011253 by the National Institute of Nursing Research.	18 cases, 6 controls	None identified by the authors	Neonates (term) with HLHS	Inclusion Case ‚â•36 weeks gestation Planned hybrid stage I Willing to follow up Inclusion Control Healthy newborns ‚â•36 weeks gestation Willing to follow up	Case <36 weeks gestation Chromosomal abnormality Known central nervous system injury or paralysis Maternal history of drug or alcohol abuse during pregnancy Control Birth asphyxia Apgar score<5 @ 5 min Resuscitation at birth Chromosomal abnormality Known central nervous system injury, paralysis, seizure Congenital heart disease (for the control group), current illness, active infection, or diseas…		Single ventricle physiology	Transcranial Doppler		Intermittent TCD measurements at baseline, 2, and 6 months	HLHS	Bailey Scales of Infant development-III				The goal of this study was to describe the cerebral blood flow measurements of the MCA over time and compared them to healthy age matched controls and to ascertain whether any of these measurements had an impact on neurodevelomental testing at age 6 months through the Bailey Scales of Infant Development III. There was no correlation with the developmental measures applied and the TCD measures tha…	Description of MCA Median PSV, EDV and MV were lower when compared to healthy age matched controls. Hybrid stage 1 procedure does not palliate the abnormally reduced cerebral blood flow velocity measured by TCD However, despite these changes noted at all times during monitoring, there was no correlation with Bailey scale of infant development III performed at 6 months.	Biased small convenience sample. Possible sources of error due to calibration of TCD Lack of comparison of cerebral blood flow velocity in HLHS patients who undergo SP1 Bailey assessment score may not be as reliable of older patients Only 11/18 were able to complete the developmental assessment.
[truncated: 5,000 more columns]

## Sheet: multimodal
Covidence #	Study ID	Title	Reviewer Name	Study ID2	Title3	Lead author contact details	Country in which the study conducted	Year of Publication	Study design	Study funding sources	Total number of participants	Possible conflicts of interest for study authors	Population description	Inclusion criteria	Exclusion criteria	Major sources of bias	Type of Congenital Heart Disease	Description of Neuromonitoring Utilized	Outcome table (Time Point 1):	Intervention 1 Duration of Neuromonitoring Study	Intervention 1 Indications for neuromonitoring	Intervention 1 Outcome Measure assessment/instruments employed in study	Intervention 2 Duration of Neuromonitoring Study	Intervention 2 Indications for neuromonitoring	Intervention 2 Outcome Measure assessment/instruments employed in study	Outcome measure assessements	Major Findings	Major Challenges
206	Aguet 2023	Impact of cardiopulmonary bypass on cerebrovascular autoregulation assessed by ultrafast ultrasound imaging	Consensus	Aguet, J. 2023	Impact of cardiopulmonary bypass on cerebrovascular autoregulation assessed by ultrafast ultrasound imaging	O. Villemain: Department of Pediatrics, Labatt Family Heart Centre, The Hospital for Sick Children, 555 University Ave., Toronto, ON M5G 1X8, Canada. Email: olivier.villemain@sickkids.ca	Canada	2023	Case control study	Canada Foundation for Innovation (35358), Natural Sciences and Engineering Research Council of Canada (RGPIN-2021-03539), Canada and the Labatt Family Heart Centre at the Hospital for Sick Children,	10	None declared, and none apparent in the manuscript	Newborns with HLHS in preoperative period of Norwood San and age matched controls.	HLHS	n/a	Very small sample size; unclear if there were any excluding criteria thus little consideration to sampling bias	Single ventricle physiology	Multimodal monitoring (>2 methods)		Intermittent neuromonitoring at different timepoints including pre-CPB, during CPB, and post CPB (immediate, 24-48 hours after, and 1-2 weeks after)	HLHS that underwent Norwood-Sano Palliation with CPB	Global Cerebral Blood Flow (variation) Clinical brain MRI (performed pre and post-operatively)	n/a	n/a	n/a	The use of ultrafast ultrasound is able to be used as a measure of cerebral blood volume (CBV) as surrogate marker of brain perfusion during and after CPB. When compared to controls, there are no major differences in CBV during surgery, and there was a slight increase in the CBV postoperative but this returned to baseline 1-2 weeks after surgery. In a single patient (out of 5), there was no new M…	Pilot study noting the technique of ultrafast ultrasound doppler as a surrogate marker of cerebral blood volume that can be applied at several different time points.	Very small study only including 5 patients, a single case had no changes to MR, presumably due to very little variation in CBV. The role of anesthetics are not accounted for in terms of impact to CBV. No other neuromonitoring techniques were used postoperatively.
354	Cheng 2020	Abnormalities in cerebral hemodynamics and changes with surgical intervention in neonates with congenital heart disease	Consensus	Cheng, H. 2020	Abnormalities in cerebral hemodynamics and changes with surgical intervention in neonates with congenital heart disease	Ellen Grant, MD, Boston Children‚Äôs Hospital, 300 Longwood Ave, Boston, MA 02115 (E-mail: Ellen.Grant@childrens.harvard.edu).	United States	2020	Case control study	NIH: R21HD072505 and R01HD076258.	49	Dr Franceschini has a financial interest in 149 Medical, Inc, a company developing DCS technology for assessing and moni- toring cerebral blood flowin newborninfants. Dr Franceschini‚Äôs interests were reviewed and are managed by Massachusetts General Hospital and Partners HealthCare in accordance with their conflict of interest policies.	Infants with congenital heart disease undergoing open heart surgery for repair or palliation within the first 30 days of life. Included 3 specific groups with 2 ventricle heart disease without transposition of the great arteries (BiV), dTransposition of the Great arteries (TGA) and Single ventricle heart disease (SV)	Infants with congenital heart disease undergoing open heart surgery for repair or palliation within the first 30 days of life.	known infection, metabolic disorder, brain malformation, chromosomal abnormality or brain mass lesion	Hb was not measured in heathy controls (so authors used previously published norms). No postoperative comparison. Measurements were not totally standardized.	Single ventricle physiology; Transposition of the great arteries; Truncus arteriosus; Coarctation of the aorta; Left ventricular outflow obstruction	Multimodal monitoring (>2 methods)		Frequency Domain- NIRS	After postoperative period 3 times weekly until discharge	cerebral SO2, Cerebral Blood Flow Index and Cerebral Blood Volume	Diffuse Correlation Spectroscopy	After postoperative period 3 times weekly until discharge	cerebral SO2, Cerebral Blood Flow Index and Cerebral Blood Volume	Non-invasive Cerebral Hemodynamic Characterization, pre and postoperatively of 3 different categories of congenital heart disease including BiV, SV and TGA.	#NAME?	small sample size and single center study (measurements obtained at convenient time)- not standardized Hb measurements were obtained from previously published normal values No measurement of healthy control neonates after discharge. Different anesthetic methods may have altered results. heterogeneous population within CHD category.
802	Limperopoulos 1999	Multimodality evoked potential findings in infants with congenital heart defects	Consensus	Limperopoulos C, 1999	Multimodality evoked potential findings in infants with congenital heart defects	Annette Majnemer, Montreal Children‚Äôs Hospital, 2300 Tupper St Rm A-509, Montreal, QC H3H 1P3. Annette@physocc.Lan.McGill.ca	Canada	1999	Case series	National Health Research and Development Program (Health Canada)	58 (27 newborns and 31 infants)	None declared and none apparent in the manuscript	Consecutive series of newborns (less than 1 month of age) and infants (1 month to 2 years of age) referred to the Division of Cardiology at the Montreal Children‚Äôs Hospital and diagnosed with a congenital heart defect necessitating open heart surgery, without any known disorder or impairment of the central nervous system at the time of testing	a) full-term newborns (gestational age greater than 36 weeks) and infants and (b) a diagnosis of a congenital heart defect requiring palliative or corrective open heart surgery. All subjects had cardiopulmonary bypass with or without circulatory arrest during surgery.	Subjects were excluded because of (a) hypoplastic left heart syndrome (because of the higher reported prevalence of neurologic morbidity in this subgroup than in others), (b) language barrier limiting the ability to obtain informed parental consent (ie, parents who did not speak either English or French), (c) known extracardiac anomalies involving the central nervous system (eg, Down syndrome), o…	Recruited from one center	Transposition of the great arteries; Coarctation of the aorta; Other	Multimodal monitoring (>2 methods)		Somatosensory evoked potential, brainstem auditory evoked potentials, and neurological examination before of after cardiopulmonary bypass with or without circulatory arrest during surgery.	a) full-term newborns (gestational age greater than 36 weeks) and infants and (b) a diagnosis of a congenital heart defect requiring palliative or corrective open heart surgery.	Developmental testing 1 year following cardiac surgery using the Peabody Developmental Motor Scales to assess gross and fine motor skills, and the Vineland Adaptive Behavior Scale with subdomains scored included daily living skills and socialization.	n/a	n/a	n/a	Developmental testing 1 year following cardiac surgery using the Peabody Developmental Motor Scales to assess gross and fine motor skills, and the Vineland Adaptive Behavior Scale with subdomains scored included daily living skills and socialization.	Perioperative somatosensory evoked potential abnormalities were common in newborns (41%,) but not in infants (13%) with congenital heart defects. Brainstem conduction times were within normal limits in all subjects; however, 32% presented with mild elevations in hearing thresholds. All newborns with abnormal somatosensory evoked potentials had abnormal neurologic examinations both perioperatively…	#NAME?
378	Clancy 2011	Agreement between long-term neonatal background classification by conventional and amplitude-integrated EEG	Consensus	Clancy 2011	Agreement Between Long-Term Neonatal Background Classification by Conventional and Amplitude-Integrated EEG	clancy@email.chop.edu	United States	2011	Diagnostic test accuracy study	AHA grant, Fannie E Rippel Foundatoin, AATS scholarship	179 total- 110 were neonates (for total of 380 epochs)	n/a	Infants undergoing cEEG for 48 hours after cardiac surgery.	< 6 months who underwent CPB with or without deep hypothermic circulatory arrest for repair of congenital heart defects	not specified	The study describes concordance between cEEG background and aEEG background interpretations, but all cEEG were interpreted by one person and all aEEG by another-- limits generalizability.	Other	Electroencephalogram (EEG); amplitude integrated EEG (aEEG); Multimodal monitoring (>2 methods)		cEEG was divided into 12 hour segments, totaling 380 segments for 110 neonates	post CPB for CHD repair- goal of this study was to compare background scoring of cEEG vs aEEG	Background categorized as normal, mildly abnormal, moderately abnormal, or markedly abnormal by standardized criteria	aEEG (c3-c4) was divided into 12 hour segments, totaling 380 segments for 110 patients		Background categorized as normal, moderately abnormal, or markedly abnormal by al Naqueeb criteria		Using cEEG, background was normal/mild in 73%, moderate in 20% and markedly abnormal in 7%. Using aEEG, normal was 3%, moderately abnormal 90%, and markedly abnormal in 7%. When used in a GEE model, given a moderately abnormal aEEG score, the estimated probability of an associated moderately or markedly abnormal CEEG score was only 0.23 (0.17‚Äì 0.30); (2) given a markedly abnormal AEEG, the esti…	Only two readers interpreting traces, aEEG was generated post hoc by Matlab and displayed by a Moberg machine (not acquired real-time), it is not stated that the aEEG included the single-channel 'raw' EEG trace for review.
1274	Toet 2005	Cerebral oxygen saturation and electrical brain activity before, during, and up to 36 hours after arterial switch procedure in neonates without pre-existing brain damage: its relationship to neurodevelopmental outcome	Consensus	Toet, 2005	Cerebral oxygen saturation and electrical brain activity before, during, and up to 36 hours after arterial switch procedure in neonates without pre-existing brain damage: its relationship to neurodevelopmental outcome	M.Toet@WKZ.AZU.nl	Other: Utrecht, The Netherlands	2005	Cohort study	not stated	20	not stated.	TGA	20 consecutively admitted term neonates with TGA who had an arterial switch operation.	Infants with preexisting brain damage, congenital brain abnormalities and/or other (chromosomal) abnormalities were excluded	publication bias always possible?	Transposition of the great arteries	amplitude integrated EEG (aEEG); Near Infrared Spectroscopy (NIRS); Multimodal monitoring (>2 methods)		crrebral hemodynamics/ oxygenation (measured using nirs), and aEEG were monitored from 4 h to 12 h before the start of surgery up to 36 h after completion of surgery. in addition, Cranial ultrasound investigations were performed on days 1, 3, and 7 post-surgery. aEEG was collected before, during, and after surgery.	The objective of this study was, therefore, to inves- tigate exclusively the impact of perioperative conditions such as low flow-CPB and DHCA in relation to neu- rodevelopmental outcome in a homogeneous group of neonates without pre-operative existing brain damage, subjected to open-heart surgery because of transposition of the great arteries (TGA).	Neurodevelopmental outcome was evaluated at 18 months and 30‚Äì36 months of age				NIRS, aEEG, CUS, neurodevelopmental outcomes with Griffiths and Bayley.	- Before surgery rSat was <50% in 16 patients and during CPB rSat increased to normal values, with a sharp decrease during brief CA (median 6.5 min). - Post-CPB rSat showed a transient decrease (30‚Äì45%) despite normal PaO2 with sustained normalization after 6‚Äì26 h. - **Recovery time of the rSat seemed longer when pre-operative rSat was below 35%, and for lower minimum nasopharyngeal temperatu…	sample size single center institution Unclear that aEEG and NIRS were interpreted in a multimodal fashion, rather there were interpreted independent of each other
424	Drury 2013	Deep hypothermic circulatory arrest during the arterial switch operation is associated with reduction in cerebral oxygen extraction but no increase in white matter injury	Consensus	Drury, P. 2013	Deep hypothermic circulatory arrest during the arterial switch operation is associated with reduction in cerebral oxygen extraction but no increase in white matter injury	John Beca, MBChB, Pediatric Intensive Care Unit, Starship Children‚Äôs Hospital, Park Rd, Grafton, Auckland 1023, New Zealand (E-mail: JohnBeca@adhb.govt.nz	Other: New Zeland	2013	Cohort study	National Heart Foundation of New Zealand, Auckland Medical Re- search Fund, Green Lane Research and Education Fund, and the Health Research Council of New Zealand. P.P.D. is supported by the New Zealand Neurological Foundation W&B Miller Doctoral Scholarship.	18 (11 with DHCA and 7 with only CPB)	No commercial support disclosed by the authors	infants with TGA requiring arterial switch operation	Term infants with TGA requiring arterial switch operation, who underwent NIRS and EEG monitoring and had MRI scans before and after the surgery	Less than 36 weeks gestational age Recognized genetic or malformation syndrome	Required pre and post operative imaging, if this was not done, this would have skewed the population.	Transposition of the great arteries	amplitude integrated EEG (aEEG); Near Infrared Spectroscopy (NIRS); Multimodal monitoring (>2 methods)		aEEG- 4 to 16 hours after termination of CPB	Consented for research	aEEG minimum amplitude. EEG seizures as described by duration of 10 seconds or longer with amplitude greater than 40microvolts and repetitive evolving pattern	NIRS-4 to 16 hours after termination of CPB	Consented for research	Cerebral Tissue Oxygenation Index (TOI) FTOE	The goal of this study was to evaluate prospectively whether short periods of deep hypothermic circulatory arrest were associated with differences in cerebral oxygenation, EEG amplitude and injury on MRI (as defined by focal infarction, WMI, hemorrhage) relative to infants that had obtained repair without the need of DHCA	aEEG voltages is higher after bypass than pre-bypass, and significantly lower in the DHCA group immediately after CBP. TOI, FTOE was unchanged in both groups immediately after CPB. Post-bypass FTOE was higher in the non-DHCA group than in the DHCA. DHCA was associated to higher TOI and lower fTOE than non-DHCA CPB. aEEG increased significantly in the DHCA group after surgery. There were no clinic…	Utilized aEEG which would normally under recognize electrographic seizures. Small sample size and non randomized cohorts. Infants in DHCA group were smaller (less mature, and without VSD). Core temperature was lower in the DHCA group and this may impact FTOE measures.
372	Claessens 2019	Postoperative cerebral oxygenation was not associated with new brain injury in infants with congenital heart disease	Consensus	Claessens, N. 2019	Postoperative cerebral oxygenation was not associated with new brain injury in infants with congenital heart disease	Nathalie H. P. Claessens, MD, PhD, Department of Neona- tology, University Medical Center Utrecht, Location Wilhelmina Children‚Äôs Hos- pital, Lundlaan 6, 3584EA, Utrecht, The Netherlands (E-mail: n.h.p. claessens-2@umcutrecht.nl	Other: The Netherlands	2019	Cohort study	Not explicitly described in the manuscript	77	None disclosed by authors	Prospective observational cohort of infants with critical heart disease with need for CPB in neonatal period. infants were part of a cohort of research and the lat 2 years part of a cohort of systematic neuromonitoring and imaging.	Neonates requiring CBP for repair/palliation of congenital heart disease	Less than 36 weeks GA Genetic disorder Confirmed major anomaly	single center study	Single ventricle physiology; Transposition of the great arteries; Left ventricular outflow obstruction	amplitude integrated EEG (aEEG); Near Infrared Spectroscopy (NIRS); Transcranial Doppler		48 hours (NIRS)	Systematic monitoring	Cerebral Oxygenation Fractional Tissue oxygen extraction Estimated cerebral auto regulation	48 hours (aEEG)	Systematic monitoring	Background pattern on aEEG Ictal discharges	The authors characterized hemodynamic parameters derived from NIRS in the postoperative period after palliation/repair of complex congenital heart disease in neonates.	rSO2 and FTOE increased over the first 48 hours postoperatively for all CHD groups. rSO2 was lowest in single ventricle physiology at all time points. All infants demonstrated impaired auto regulation during postoperative period. There was no relationship between rSO2, FTOE, estimated autoregulation with new white matter injury or new formal infarction.	In the methods the authors note obtaining aEEG however there is no documentation of results regarding this modality. NIRS was not blinded to clinical team (which implies less time in hypoxic conditions) Single center study.
587	Hermans 2022	Functional brain maturation and sleep organisation in neonates with congenital heart disease	Consensus	Hermans, T. 2021	Functional brain maturation and sleep organisation in neonates with congenital heart disease	Department of Development and Regneration, Neonatal Intensive Care Unit, University Hospitals Leuven, Herestraat 49 3000 Leuven, Belgium. E-mail address: anneleen.dereymaeker@uzleuven.be	Other: Europe	2021	Case control study	EOGUARD (AD).This research received funding by EU H2020 MSCA-ITN-2018: ‚ÄòINtegrating Functional Assessment measures for Neonatal Safeguard (INFANS)', funded by the Euro- pean Commission under Grant Agreement #813483, and from the Flemish Government (AI Research Program). SVH, MDV and TH are affiliated to Leuven.AI - KU Leuven institute for AI, B-3000, Leuven, Belgium	15 cases, 24 controls	none reported by authors	infants with congenital heart disease (TGA and others) both preoperatively and postoperatively	Congenital heart disease with preoperative and postoperative NIRS and EEG available	Less than 36 weeks GA Genetic malformation syndrome	Per text EEG polysomnography monitoring per parents request. Duration of EEG is not well characterized. Authors state no seizures outside of ICU period, is unclear whether there was systematic surveillance during the ICU period.	Transposition of the great arteries; Left ventricular outflow obstruction	Electroencephalogram (EEG); Near Infrared Spectroscopy (NIRS); Multimodal monitoring (>2 methods)		Preoperative and postoperative EEG (up to 16 days postnatally)	research	Functional brain maturation (as quantified on qEEG. Sleep organization (Active sleep, quiet sleep high voltage slow wave sleep, quiet sleep trace alternates, or active sleep 2) Correlation of full EEG with reduced montage 2-channel EEG	NIRS	research	rSO2 values	The authors ascertain measures of functional brain maturity (FBA) through the capture of EEG and qEEG data and association with NIRS with respect to a control population. The authors estimate that the FBA is a measure of brain dysmaturity if delayed and hypothesized that infants with CHD have more delay with respect to controls. They also validated the model of the FBA as obtained in a full monta…	Lower RSO2 values were noted preoperatively in the dTGA group vs. the non TGA. FBA delay on the preoperative recordings was associated with a lower motor BSID-III scores in neonates with CHD and specifically TGA, but not cognitive or language scoring. Infants with TGA spent less time in QS-HVS and more in QS-TA as compared with controls. Postoperatively, there was no difference in FBA. The median…	Many confounding factors. Small sample size. Singe center information. Heterogeneous group overall.
218	Algra 2015	Perioperative and bedside cerebral monitoring identifies cerebral injury after surgical correction of congenital aortic arch obstruction	Consensus	Algra, S. 2015	Perioperative and bedside cerebral monitoring identifies cerebral injury after surgical correction of congenital aortic arch obstruction	S. O. Algra ()) F. Haas Department of Pediatric Cardiothoracic Surgery, University Medical Center Utrecht, KG.01.319.0, UMC Utrecht, Lundlaan 6, 3584 Utrecht, The Netherlands e-mail: selmaalgra@hotmail.com Tel.: 0031-887554002	Other: The Netherlands	2015	Cohort study	Not clearly stated within the manuscript	37	None declared by the authors	Complex congenital heart disease requiring aortic arch reconstruction	Neonates with aortic arch reconstruction	1 patient was excluded a posteriori due to a chromosomal abnormality. 2 patients excluded due to death	included some late preterm babies which may alter some background findings on aEEG	Single ventricle physiology; Transposition of the great arteries; Coarctation of the aorta; Left ventricular outflow obstruction	Electroencephalogram (EEG); Near Infrared Spectroscopy (NIRS); Multimodal monitoring (>2 methods)		NIRS: 48-72 h	Post surgical monitoring	Bailey III performed at median age of 24 months, post Operative MRI performed at a median of 6 days after surgery (2-27)	aEEG: mean recording 71 h (range 42-186h)	Post surgical monitoring	Bailey III performed at median age of 24 months, post Operative MRI performed at a median of 6 days after surgery (2-27)	Electrographic seizures occurred postoperatively in 11/37 patients at a mean time of 36 h (1.5-120) after surgery. 2/11 had a clinical correlate. aEEG was kept until patients had sleep wake cycling up to 120h in all but one patient. Most patients had sleep wake cycling within 24 hours (75%) and 83% within 48h of recording. Time to attainment of SWC was not correlated with outcome. This manuscript…	aEEG seizures are associated with new MRI injury post-operatively and worse motor scores on Bailey III SID. NIRS did not have an association with these outcomes.	aEEG has been shown to have lower sensitivity for the detection of neonatal seizures which may impact the description of this particular cohort. aEEG is identified by the authors as able to identify infants "at risk" for injury, however it seems that aEEG may just identify the symptom of injury, rather than the at risk population. NIRS may be affected by other physiological variables that are not…
232	Andropoulos 2010	Electroencephalographic seizures after neonatal cardiac surgery with high-flow cardiopulmonary bypass	Consensus	Andropoulos 2010	Electroencephalographic Seizures After Neonatal Cardiac Surgery with High-Flow Cardiopulmonary Bypass	dra@bcm.tmc.edu	United States	2010	Cohort study	NICHD, Baylor, Dana Foundation, Texas Children's Hospital	68	none	Neos at Baylor undergoing cardiac surgery w CPB. Included both single and two ventricle repairs. Median age at surgery 7-8 days.	Neonates (< 30 days) undergoing cardiac surgery with hypothermic (< 30¬∞C) CPB for 60 minutes or more.	GA < 35 weeks at birth, BW < 2.0 kg, recognizable dysmorphic syndrome, or preoperative cardiac arrest for >3 minutes	No major	Other	Electroencephalogram (EEG)		24-48 hours before surgery, and 72 hours after surgery	protocolized for all study participants	presence pf seizures and EEG abormalities				Seizures detected on cEEG, EEG background abnormalities, all ready by experienced neurophysiologists	No seizures were detected pre-op in any patient. 50% of patients had mild background abnormalities pre-op. Only one patient had post-op seizures (1.5%); these seizures were subclinical. 95% CI for post-op sz was 0.3-7.9%. All patients had at least mild background abnormalities post-op on EEG.	94% of patients received benzos post-op, which may explain lower seizure rates in this study
751	Kussman 2007	Cerebral perfusion and oxygenation after the Norwood procedure: comparison of right ventricle-pulmonary artery conduit with modified Blalock-Taussig shunt	Consensus	Kussman BD, 2007	Cerebral perfusion and oxygenation after the Norwood procedure: Comparison of right ventricle‚Äìpulmonary artery conduit with modified Blalock‚ÄìTaussig shunt	Barry D. Kussman, MBBCh, Department of Anesthesiology, Perioperative and Pain Medicine, Children‚Äôs Hospital Boston, 300 Longwood Ave, Boston, MA 02115 (E-mail: barry.kussman@childrens.harvard.edu).	United States	2007	Case series	Department of Anesthesiology, Perioperative and Pain Medicine Funds, the Glaser Pediatric Research Network, and grant RRO02172 from the National Institutes of Health	27 (14 with NW-BT and 13 NW-RVPA)		Neonates undergoing Norwood procedure either with an MBTS or RV-PA conduit	Neonates with (1) HLHS or another functional single ventricle lesion with aortic arch obstruction or (2) interrupted aortic arch and ventricular septal defect	Patients were excluded if they had a birth weight less than 2.3 kg, preoperative tachyarrhythmia, clinical sepsis confirmed by culture, serum creatinine greater than 133 mcmol/L (1.5 mg/dL) within 24 hours of surgery, or a known thyroid or metabolic disorder.	Patient selection for this substudy was determined solely by schedule of the investigators and was not influenced by patient characteristic. Selection from only one center.	Single ventricle physiology; Other	Near Infrared Spectroscopy (NIRS); Transcranial Doppler; Multimodal monitoring (>2 methods)		Intraoperative and postoperative data were collected and ana- lyzed at the following time points: after induction, initiation of CPB, 10 minutes after start of cooling, onset of low-flow CPB, onset of DHCA, resumption of low-flow CPB, start of rewarming, 10 minutes after start of rewarming, warm flow (35¬∞C), immediately off CPB, 60 minutes after CPB, 6 hours after CPB, and postoperative day (POD…	Neonates undergoing Norwood procedure either with an MBTS or RV-PA conduit	Peak systolic flow velocity (VS), mean flow velocity (VM), and peak end-diastolic flow velocity (VD) measured by TCD, allowing calculation of middle cerebral arterial resistance index (RI). Bihemispheric cerebral tissue oxygen saturation measured by near-infrared spectroscopy		Randomization to triiodothyronine		Transcranial Doppler sonography and near-infrared spectroscopy during and after surgery	Cerebral diastolic blood flow velocity did not differ significantly between groups at any time point or over time, but cerebral systolic blood flow velocity was higher over time in the Blalock‚ÄìTaussig group (P .01). No significant differences in regional cerebral oxygen saturation were found between groups at baseline or after bypass. Blood flow velocities and cerebral oxygen saturation did not…	#NAME?
