# Supplementary material for: Neuromonitoring practices for neonates with congenital heart disease: a scoping review
Source: Pediatr Res. 2024 Aug 25;97(5):1492–506. doi: 10.1038/s41390-024-03484-x (PMC12119335; doi:10.1038/s41390-024-03484-x)
Supplement: Supplementary file 5 — Supplementary table 3 [file 41390_2024_3484_MOESM5_ESM.xlsx]

## Sheet: Sheet1
Reference	Title	Study methodology	Number of participants	Modality	CHD type
Johnson, B. 2009	Near-Infrared Spectroscopy in Neonates Before Palliation of Hypoplastic Left Heart Syndrome	Case control study	92	Near Infrared Spectroscopy (NIRS)	Single ventricle physiology
Rescoe, E. 2017	Cerebral near-infrared spectroscopy insensitively detects low cerebral venous oxygen saturations after stage 1 palliation	Cohort study	84	Near Infrared Spectroscopy (NIRS)	Single ventricle physiology
Hoffman, G. 2013	Perioperative cerebral oxygen saturation in neonates with hypoplastic left heart syndrome and childhood neurodevelopmental outcome	Cohort study	51	Near Infrared Spectroscopy (NIRS)	Single ventricle physiology
Spaeder 2017	Perioperative Near-Infrared Spectroscopy Monitoring in Neonates With Congenital Heart Disease: Relationship of Cerebral Tissue Oxygenation Index Variability With Neurodevelopmental Outcome	Cohort study	44	Near Infrared Spectroscopy (NIRS)	Single ventricle physiology; Transposition of the great arteries; Truncus arteriosus; Coarctation of the aorta; Left ventricular outflow obstruction; Other
Tran 2021	Cerebral oxygen saturation and cerebrovascular instability in newborn infants with congenital heart disease compared tohealthy controls	Case control study	43	Near Infrared Spectroscopy (NIRS)	Single ventricle physiology; Transposition of the great arteries; Truncus arteriosus; Coarctation of the aorta; Left ventricular outflow obstruction; Other
Lynch, J.2014	Time to surgery and preoperative cerebral hemodynamics predict postoperative white matter injury in neonates with hypoplastic left heart syndrome	Cohort study	41	Near Infrared Spectroscopy (NIRS)	Single ventricle physiology
Horvath, R. 2010	Cerebral and somatic oxygen saturation decrease after delayed sternal closure in children after cardiac surgery	Cohort study	28	Near Infrared Spectroscopy (NIRS)	Single ventricle physiology; Transposition of the great arteries
Uebing 2011	Perioperative cerebral and somatic oxygenation in neonates with hypoplastic left heart syndrome or transposition of the great arteries	Cohort study	53	Near Infrared Spectroscopy (NIRS)	Single ventricle physiology; Transposition of the great arteries
Sood, 2013	Predictive value of perioperative near-infrared spectroscopy for neurodevelopmental outcomes after cardiac surgery in infancy	Cross sectional study	31	Near Infrared Spectroscopy (NIRS)	Single ventricle physiology; Transposition of the great arteries; Truncus arteriosus; Coarctation of the aorta; Other
Tran 2018	Cerebral autoregulation in neonates with and without congenital heart disease	Case control study	44	Near Infrared Spectroscopy (NIRS)	Single ventricle physiology; Transposition of the great arteries; Truncus arteriosus; Coarctation of the aorta; Left ventricular outflow obstruction
Votava-Smith, 2017	Impaired cerebral autoregulation in preoperative newborn infants with congenital heart disease	Cohort study	28	Near Infrared Spectroscopy (NIRS)	Single ventricle physiology; Transposition of the great arteries; Truncus arteriosus; Coarctation of the aorta; Left ventricular outflow obstruction
Moreno, G. 2014	Regional venous oxygen saturation versus mixed venous saturation after paediatric cardiac surgery	Case control study	23	Near Infrared Spectroscopy (NIRS)	Single ventricle physiology
Van der Laan 2013	Effect of balloon atrial septostomy on cerebral oxygenation in neonates with transposition of the great arteries	Cohort study	21	Near Infrared Spectroscopy (NIRS)	Transposition of the great arteries
Vida 2016	The Role of Regional Oxygen Saturation Using Near-Infrared Spectroscopy and Blood Lactate Levels as Early Predictors of Outcome After Pediatric Cardiac Surgery	Cohort study	152	Near Infrared Spectroscopy (NIRS)	Single ventricle physiology; Other
Spaeder 2021	Cerebral regional oxygen saturation variability in neonates following cardiac surgery	Cohort study	115	Near Infrared Spectroscopy (NIRS)	Single ventricle physiology; Coarctation of the aorta
Ricci, 2010	Cerebral NIRS as a marker of superior vena cava oxygen saturation in neonates with congenital heart disease	Cohort study	100	Near Infrared Spectroscopy (NIRS)	Single ventricle physiology; Transposition of the great arteries; Truncus arteriosus; Coarctation of the aorta; Left ventricular outflow obstruction; Other
Tume, 2014	Near-infrared spectroscopy after high-risk congenital heart surgery in the paediatric intensive care unit	Cohort study	10	Near Infrared Spectroscopy (NIRS)	Single ventricle physiology; Coarctation of the aorta; Left ventricular outflow obstruction
Hoffman, G. 2022	Effects of Arterial Carbon Dioxide Tension on Cerebral and Somatic Regional Tissue Oxygenation and Blood Flow in Neonates After the Norwood Procedure With Deep Hypothermic Cardiopulmonary Bypass	Cohort study	195	Near Infrared Spectroscopy (NIRS)	Single ventricle physiology
Hoffman, G. 2017	Postoperative Cerebral and Somatic Near-Infrared Spectroscopy Saturations and Outcome in Hypoplastic Left Heart Syndrome	Cohort study	194	Near Infrared Spectroscopy (NIRS)	Single ventricle physiology
Ghanayem, N. 2010	Perioperative monitoring in high-risk infants after stage 1 palliation of univentricular congenital heart disease	Cohort study	162	Near Infrared Spectroscopy (NIRS)	Single ventricle physiology
Gradidge, E. 2019	Near-Infrared Spectroscopy for Prediction of Extubation Success after Neonatal Cardiac Surgery	Cross sectional study	159	Near Infrared Spectroscopy (NIRS)	Single ventricle physiology; Transposition of the great arteries; Truncus arteriosus; Coarctation of the aorta; Left ventricular outflow obstruction
Charbonneau, L. 2023	Fetal cardiac and neonatal cerebral hemodynamics and oxygen metabolism in transposition of the great arteries	Cohort study	100	Near Infrared Spectroscopy (NIRS)	Transposition of the great arteries
Aly, S. 2016	Cerebral tissue oxygenation index and lactate at 24 hours postoperative predict survival and neurodevelopmental outcome after neonatal cardiac surgery	Cohort study	75	Near Infrared Spectroscopy (NIRS)	Single ventricle physiology; Transposition of the great arteries; Truncus arteriosus; Coarctation of the aorta; Left ventricular outflow obstruction
Andropoulos, D. 2010	Brain Immaturity is Associated with MRI Brain Injury Before and After Neonatal Cardiac Surgery with High-Flow Bypass and Cerebral Oxygenation Monitoring	Cohort study	68	Near Infrared Spectroscopy (NIRS)	Single ventricle physiology; Transposition of the great arteries
Fister, P. 2018	Decreased tissue oxygenation in newborns with congenital heart defects: a case-control study	Case control study	65	Near Infrared Spectroscopy (NIRS)	Single ventricle physiology; Transposition of the great arteries; Truncus arteriosus; Coarctation of the aorta; Left ventricular outflow obstruction; Other
Phelps, H. 2009	Postoperative Cerebral Oxygenation in Hypoplastic Left Heart Syndrome After the Norwood Procedure	Cohort study	50	Near Infrared Spectroscopy (NIRS)	Single ventricle physiology
Hansen, J. 2016	Neurodevelopmental outcome in hypoplastic left heart syndrome: Impact of perioperative cerebral tissue oxygenation of the Norwood procedure	Case series	43	Near Infrared Spectroscopy (NIRS)	Single ventricle physiology
Buckley, E. 2013	Early postoperative changes in cerebral oxygen metabolism following neonatal cardiac surgery: Effects of surgical duration	Cohort study	39	Near Infrared Spectroscopy (NIRS)	Single ventricle physiology; Transposition of the great arteries
Kim, M. 2021	Cerebral and Somatic Oxygen Saturation in Neonates with Congenital Heart Disease before Surgery	Case control study	37	Near Infrared Spectroscopy (NIRS)	Single ventricle physiology; Transposition of the great arteries; Truncus arteriosus; Coarctation of the aorta; Other
Durduran, T. 2010	Optical measurement of cerebral hemodynamics and oxygen metabolism in neonates with congenital heart defects	Cohort study	33	Near Infrared Spectroscopy (NIRS)	Single ventricle physiology; Transposition of the great arteries; Truncus arteriosus
Jain, V. 2014	Cerebral oxygen metabolism in neonates with congenital heart disease quantified by MRI and optics	Cohort study	32	Near Infrared Spectroscopy (NIRS)	Single ventricle physiology; Transposition of the great arteries; Other
Alit, G 2018	End-Organ Saturation Differences in Early Neonatal Transition for Left- versus Right-Sided Congenital Heart Disease	Case control study	29	Near Infrared Spectroscopy (NIRS)	Single ventricle physiology; Truncus arteriosus; Other
Sahni 2023	Noninvasive Monitoring to Demonstrate Postoperative Differences in Regional Hemodynamics in Newborn Infants With d-Transposition of the Great Arteries and Hypoplastic Left Heart Syndrome	Cohort study	26	Near Infrared Spectroscopy (NIRS)	Single ventricle physiology; Transposition of the great arteries
Dehaes, M. 2015	Perioperative cerebral hemodynamics and oxygen metabolism in neonates with single-ventricle physiology	Case control study	24	Near Infrared Spectroscopy (NIRS)	Single ventricle physiology
Van Der Laan 2017	Cerebral and renal oxygen saturation Are not compromised in the presence of retrograde blood flow in either the ascending or descending aorta in term or near-term Infants with left-sided obstructive lesions	Cohort study	19	Near Infrared Spectroscopy (NIRS)	Single ventricle physiology; Coarctation of the aorta; Left ventricular outflow obstruction
Li, J. 2008	The influence of systemic hemodynamics and oxygen transport on cerebral oxygen saturation in neonates after the Norwood procedure	Cohort study	16	Near Infrared Spectroscopy (NIRS)	Single ventricle physiology; Transposition of the great arteries; Left ventricular outflow obstruction
Seguela 2015	Ductal closure and near-infrared spectroscopy for regional oxygenation monitoring in ductus-dependent congenital heart disease	Case series	3	Near Infrared Spectroscopy (NIRS)	Transposition of the great arteries; Other
Swartz 2021	Intraoperative Cortical Asynchrony Predicts Abnormal Postoperative Electroencephalogram	Cohort study	40	Electroencephalogram (EEG)	Single ventricle physiology; Coarctation of the aorta
Seltzer 2014	Intraoperative electroencephalography predicts postoperative seizures in infants with congenital heart disease	Cohort study	32	Electroencephalogram (EEG)	Single ventricle physiology; Left ventricular outflow obstruction; Other
Schmitt 2005	Electroencephalographic changes after pediatric cardiac surgery with cardiopulmonary bypass: is slow wave activity unfavorable?	Cohort study	5	Electroencephalogram (EEG)	Single ventricle physiology; Transposition of the great arteries; Truncus arteriosus
Sahni 1997	Sleep state, cardiorespiratory and electrocortical activity in infants with transposition of great vessels	Case series	5	Electroencephalogram (EEG)	Transposition of the great arteries
Padiyar 2022	Role of Conventional EEG in Infants with Congenital Heart Disease and Its Correlation with Long Term Neuro developmental Outcomes	Cohort study	77	Electroencephalogram (EEG)	Single ventricle physiology; Transposition of the great arteries; Other
Newburger 1993	A comparison of the perioperative neurologic effects of hypothermic circulatory arrest versus low-flow cardiopulmonary bypass in infant heart surgery	Randomized controlled trial	171	Electroencephalogram (EEG)	Transposition of the great arteries
Naim 2021	Development and Validation of a Seizure Prediction Model in Neonates After Cardiac Surgery	Cohort study	1053	Electroencephalogram (EEG)	Single ventricle physiology; Transposition of the great arteries; Truncus arteriosus; Left ventricular outflow obstruction
Naim 2015	Subclinical seizures identified by postoperative electroencephalographic monitoring are common after neonatal cardiac surgery	Prevalence study	161	Electroencephalogram (EEG)	Transposition of the great arteries; Truncus arteriosus; Other
Massey 2022	Characteristics of Neonates with Cardiopulmonary Disease Who Experience Seizures: A Multicenter Study	Cohort study	83	Electroencephalogram (EEG)	Single ventricle physiology; Transposition of the great arteries; Other
Levy 2022	Evaluation of Seizure Risk in Infants After Cardiopulmonary Bypass in the Absence of Deep Hypothermic Cardiac Arrest	Cohort study	70	Electroencephalogram (EEG)	Single ventricle physiology; Transposition of the great arteries; Coarctation of the aorta
Helmers 1997	Perioperative electroencephalographic seizures in infants undergoing repair of complex congenital cardiac defects	Randomized controlled trial	136	Electroencephalogram (EEG)	Transposition of the great arteries
Helmers 1996	Electroencephalographic monitoring of infants during repair of complex cardiac defects	Randomized controlled trial	171	Electroencephalogram (EEG)	Transposition of the great arteries
Clancy 2005	Electrographic neonatal seizures after infant heart surgery	Cohort study	183	Electroencephalogram (EEG)	Single ventricle physiology; Transposition of the great arteries; Truncus arteriosus; Coarctation of the aorta; Left ventricular outflow obstruction
Chock 2006	Neurologic events in neonates treated surgically for congenital heart disease	Cohort study	95	Electroencephalogram (EEG)	Single ventricle physiology; Transposition of the great arteries; Truncus arteriosus; Coarctation of the aorta; Left ventricular outflow obstruction
Veelken 1992	Improved neurological outcome following early anatomical correction of transposition of the great arteries	Cohort study	38	Electroencephalogram (EEG)	Transposition of the great arteries
Seltzer 2016	Neurodevelopmental outcomes after neonatal cardiac surgery: Role of cortical isoelectric activity	Cohort study	21	Electroencephalogram (EEG)	Single ventricle physiology; Transposition of the great arteries; Coarctation of the aorta
Pittet 2022	Prevalence, Risk Factors, and Impact of Preoperative Seizures in Neonates With Congenital Heart Disease	Cohort study	31	Electroencephalogram (EEG)	Transposition of the great arteries; Other
Massey 2019	Electroencephalographic patterns preceding cardiac arrest in neonates following cardiac surgery	Case series	22	Electroencephalogram (EEG)	Single ventricle physiology; Truncus arteriosus; Other
Keene 2022	Retrospective Evaluation of First-line Levetiracetam use for Neonatal Seizures after Congenital Heart Defect repair with or without Extracorporeal Membrane Oxygenation	Cohort study	18	Electroencephalogram (EEG)	Transposition of the great arteries; Truncus arteriosus; Left ventricular outflow obstruction
Birca 2016	Interplay of brain structure and function in neonatal congenital heart disease	Case series	18	Electroencephalogram (EEG)	Single ventricle physiology; Transposition of the great arteries; Left ventricular outflow obstruction; Other
Mebius 2018	Amplitude-integrated electroencephalography during the first 72h after birth in neonates diagnosed prenatally with congenital heart disease	Cohort study	72	amplitude integrated EEG (aEEG)	Other
Bernet 2010	Effect of Sedation and Analgesia on Postoperative Amplitude-Integrated EEG in Newborn Cardiac Patients	Cohort study	26	amplitude integrated EEG (aEEG)	Single ventricle physiology; Transposition of the great arteries; Coarctation of the aorta; Other
ter Horst 2010	Amplitude integrated electroencephalographic activity in infants with congenital heart disease before surgery	Cohort study	62	amplitude integrated EEG (aEEG)	Single ventricle physiology; Transposition of the great arteries; Coarctation of the aorta; Left ventricular outflow obstruction
Mehta 2016	Evaluation of Preoperative Amplitude-Integrated Electroencephalography (aEEG) Monitoring for Predicting Long-Term Neurodevelopmental Outcome Among Infants Undergoing Major Surgery in the Neonatal Period	Cohort study	58	amplitude integrated EEG (aEEG)	Single ventricle physiology; Transposition of the great arteries; Truncus arteriosus; Left ventricular outflow obstruction; Other
Latal 2016	Postoperative Amplitude-Integrated Electroencephalography Predicts Four-Year Neurodevelopmental Outcome in Children with Complex Congenital Heart Disease	Cohort study	60	amplitude integrated EEG (aEEG)	Single ventricle physiology; Transposition of the great arteries; Truncus arteriosus; Coarctation of the aorta; Left ventricular outflow obstruction
Gunn 2012b	Amplitude-Integrated Electroencephalography and Brain Injury in Infants Undergoing Norwood-Type Operations	Cohort study	39	amplitude integrated EEG (aEEG)	Single ventricle physiology; Left ventricular outflow obstruction
Gunn 2012	Perioperative amplitude-integrated EEG and neurodevelopment in infants with congenital heart disease	Cohort study	150	amplitude integrated EEG (aEEG)	Transposition of the great arteries; Coarctation of the aorta; Left ventricular outflow obstruction; Other
Mulkey 2015	Amplitude-integrated EEG in newborns with critical congenital heart disease predicts preoperative brain MRI findings	Cohort study	24	amplitude integrated EEG (aEEG)	Single ventricle physiology; Transposition of the great arteries; Coarctation of the aorta; Other
El-Nagger 2010	Role of amplitude-integrated electroencephalography in neonates with cardiovascular compromise	Cohort study	10	amplitude integrated EEG (aEEG)	Single ventricle physiology; Transposition of the great arteries; Coarctation of the aorta; Left ventricular outflow obstruction
Claessens, N. 2018	Amplitude-Integrated Electroencephalography for Early Recognition of Brain Injury in Neonates with Critical Congenital Heart Disease	Cohort study	76	amplitude integrated EEG (aEEG)	Single ventricle physiology; Transposition of the great arteries; Left ventricular outflow obstruction
Cheng, H. 2014	Cerebral Blood Flow Velocity and Neurodevelopmental Outcome in Infants Undergoing Surgery for Congenital Heart Disease	Randomised controlled trial	43	Transcranial Doppler	Transposition of the great arteries; Truncus arteriosus; Other
Zimmerman, 1997	The limits of detectable cerebral perfusion by transcranial Doppler sonography in neonates undergoing deep hypothermic low-flow cardiopulmonary bypass	Non-randomised experimental study	28	Transcranial Doppler	Transposition of the great arteries
Jenks, C. 2017	Elevated cranial ultrasound resistive indices are associated with improved neurodevelopmental outcomes one year after pediatric cardiac surgery: A single center pilot study	Cohort study	16	Transcranial Doppler	Single ventricle physiology; Transposition of the great arteries; Truncus arteriosus; Left ventricular outflow obstruction
Freia-Kaiser, LC. 2019	Neurological Repercussions of changes in cerebral blood flow in neonates undergoing cardiovascular surgery	Cohort study	47	Transcranial Doppler	Single ventricle physiology; Transposition of the great arteries; Truncus arteriosus
Saiki, 2013	Impaired Cerebral Perfusion After Bilateral Pulmonary Arterial Banding in Patients With Hypoplastic Left Heart Syndrome	Case control study	24	Transcranial Doppler	Single ventricle physiology
Cheatham, S. 2018	Cerebral Blood Flow Following Hybrid Stage I Palliation in Infants with Hypoplastic Left Heart Syndrome	Case control study	24	Transcranial Doppler	Single ventricle physiology
Aguet 2023	Impact of cardiopulmonary bypass on cerebrovascular autoregulation assessed by ultrafast ultrasound imaging	Case control study	10	Multimodal monitoring (>2 methods)	Single ventricle physiology
Cheng 2020	Abnormalities in cerebral hemodynamics and changes with surgical intervention in neonates with congenital heart disease	Case control study	49	Multimodal monitoring (>2 methods)	Single ventricle physiology; Transposition of the great arteries; Truncus arteriosus; Coarctation of the aorta; Left ventricular outflow obstruction
Limperopoulos 1999	Multimodality evoked potential findings in infants with congenital heart defects	Case series	27	Multimodal monitoring (>2 methods)	Transposition of the great arteries; Coarctation of the aorta; Other
Clancy 2011	Agreement between long-term neonatal background classification by conventional and amplitude-integrated EEG	Diagnostic test accuracy study	110	Multimodal monitoring (>2 methods)	Other
Toet 2005	Cerebral oxygen saturation and electrical brain activity before, during, and up to 36 hours after arterial switch procedure in neonates without pre-existing brain damage: its relationship to neurodevelopmental outcome	Cohort study	20	Multimodal monitoring (>2 methods)	Transposition of the great arteries
Drury 2013	Deep hypothermic circulatory arrest during the arterial switch operation is associated with reduction in cerebral oxygen extraction but no increase in white matter injury	Cohort study	18	Multimodal monitoring (>2 methods)	Transposition of the great arteries
Claessens 2019	Postoperative cerebral oxygenation was not associated with new brain injury in infants with congenital heart disease	Cohort study	77	Multimodal monitoring (>2 methods)	Single ventricle physiology; Transposition of the great arteries; Left ventricular outflow obstruction
Hermans 2022	Functional brain maturation and sleep organisation in neonates with congenital heart disease	Case control study	39	Multimodal monitoring (>2 methods)	Transposition of the great arteries; Left ventricular outflow obstruction
Algra 2015	Perioperative and bedside cerebral monitoring identifies cerebral injury after surgical correction of congenital aortic arch obstruction	Cohort study	37	Multimodal monitoring (>2 methods)	Single ventricle physiology; Transposition of the great arteries; Coarctation of the aorta; Left ventricular outflow obstruction
Andropoulos 2010	Electroencephalographic seizures after neonatal cardiac surgery with high-flow cardiopulmonary bypass	Cohort study	68	Multimodal monitoring (>2 methods)	Other
Kussman 2007	Cerebral perfusion and oxygenation after the Norwood procedure: comparison of right ventricle-pulmonary artery conduit with modified Blalock-Taussig shunt	Case series	27	Multimodal monitoring (>2 methods)	Single ventricle physiology; Other
